# Supplementary material for: Mothers with higher twinning propensity had lower fertility in pre-industrial Europe
Source: Nat Commun. 2022 May 24;13:2886. doi: 10.1038/s41467-022-30366-9 (PMC9130277; doi:10.1038/s41467-022-30366-9)
Supplement: Supplementary file 4 — Supplementary Data 1 [file 41467_2022_30366_MOESM4_ESM.xlsx]

## Sheet: source_data_file
pop	maternal_id	maternal_birthyear	maternal_age	birth_year	twin	monthly
FinE	FinE_1	1751	NA	1772	FALSE	FALSE
FinE	FinE_1	1751	NA	1775	FALSE	FALSE
FinE	FinE_1	1751	NA	1777	FALSE	FALSE
FinE	FinE_1	1751	NA	1778	FALSE	FALSE
FinE	FinE_1	1751	NA	1781	FALSE	FALSE
FinE	FinE_1	1751	NA	1783	FALSE	FALSE
FinE	FinE_1	1751	NA	1786	FALSE	FALSE
FinE	FinE_1	1751	NA	1788	FALSE	FALSE
FinE	FinE_1	1751	NA	1793	FALSE	FALSE
FinE	FinE_1	1751	NA	1795	FALSE	FALSE
FinE	FinE_2	1783	268	1806	FALSE	TRUE
FinE	FinE_2	1783	281	1807	FALSE	TRUE
FinE	FinE_2	1783	312	1809	FALSE	TRUE
FinE	FinE_2	1783	341	1812	FALSE	TRUE
FinE	FinE_2	1783	356	1813	FALSE	TRUE
FinE	FinE_2	1783	390	1816	FALSE	TRUE
FinE	FinE_2	1783	501	1825	FALSE	TRUE
FinE	FinE_3	1788	244	1809	FALSE	TRUE
FinE	FinE_3	1788	275	1811	FALSE	TRUE
FinE	FinE_3	1788	294	1813	FALSE	TRUE
FinE	FinE_3	1788	325	1815	FALSE	TRUE
FinE	FinE_3	1788	354	1818	FALSE	TRUE
FinE	FinE_3	1788	381	1820	FALSE	TRUE
FinE	FinE_3	1788	402	1822	FALSE	TRUE
FinE	FinE_3	1788	452	1826	FALSE	TRUE
FinE	FinE_3	1788	502	1830	FALSE	TRUE
FinE	FinE_4	1783	272	1806	FALSE	TRUE
FinE	FinE_4	1783	292	1807	FALSE	TRUE
FinE	FinE_4	1783	315	1809	FALSE	TRUE
FinE	FinE_4	1783	344	1812	FALSE	TRUE
FinE	FinE_4	1783	382	1815	FALSE	TRUE
FinE	FinE_4	1783	410	1817	FALSE	TRUE
FinE	FinE_4	1783	458	1821	FALSE	TRUE
FinE	FinE_4	1783	496	1824	FALSE	TRUE
FinE	FinE_5	1806	277	1829	FALSE	TRUE
FinE	FinE_5	1806	295	1830	FALSE	TRUE
FinE	FinE_5	1806	320	1832	FALSE	TRUE
FinE	FinE_5	1806	364	1836	FALSE	TRUE
FinE	FinE_6	1809	299	1834	FALSE	TRUE
FinE	FinE_7	1822	252	1843	FALSE	TRUE
FinE	FinE_7	1822	283	1845	FALSE	TRUE
FinE	FinE_7	1822	301	1847	FALSE	TRUE
FinE	FinE_7	1822	335	1850	FALSE	TRUE
FinE	FinE_7	1822	350	1851	FALSE	TRUE
FinE	FinE_7	1822	387	1854	FALSE	TRUE
FinE	FinE_7	1822	422	1857	FALSE	TRUE
FinE	FinE_8	1822	247	1842	FALSE	TRUE
FinE	FinE_8	1822	286	1846	FALSE	TRUE
FinE	FinE_8	1822	329	1849	FALSE	TRUE
FinE	FinE_8	1822	376	1853	FALSE	TRUE
FinE	FinE_9	1823	399	1856	FALSE	TRUE
FinE	FinE_10	1807	439	1843	FALSE	TRUE
FinE	FinE_10	1807	456	1845	FALSE	TRUE
FinE	FinE_10	1807	502	1849	FALSE	TRUE
FinE	FinE_11	1839	252	1860	FALSE	TRUE
FinE	FinE_11	1839	288	1863	FALSE	TRUE
FinE	FinE_11	1839	324	1866	FALSE	TRUE
FinE	FinE_11	1839	337	1867	FALSE	TRUE
FinE	FinE_11	1839	375	1871	FALSE	TRUE
FinE	FinE_11	1839	410	1874	FALSE	TRUE
FinE	FinE_11	1839	426	1875	FALSE	TRUE
FinE	FinE_11	1839	467	1878	FALSE	TRUE
FinE	FinE_11	1839	524	1883	FALSE	TRUE
FinE	FinE_12	1839	301	1864	FALSE	TRUE
FinE	FinE_12	1839	332	1867	FALSE	TRUE
FinE	FinE_12	1839	381	1871	FALSE	TRUE
FinE	FinE_12	1839	419	1874	FALSE	TRUE
FinE	FinE_12	1839	474	1879	FALSE	TRUE
FinE	FinE_13	1864	246	1885	FALSE	TRUE
FinE	FinE_13	1864	272	1887	FALSE	TRUE
FinE	FinE_13	1864	299	1889	FALSE	TRUE
FinE	FinE_13	1864	336	1892	FALSE	TRUE
FinE	FinE_13	1864	362	1895	FALSE	TRUE
FinE	FinE_13	1864	393	1897	FALSE	TRUE
FinE	FinE_13	1864	420	1899	FALSE	TRUE
FinE	FinE_14	1867	352	1897	FALSE	TRUE
FinE	FinE_14	1867	381	1899	FALSE	TRUE
FinE	FinE_14	1867	421	1903	FALSE	TRUE
FinE	FinE_14	1867	456	1905	FALSE	TRUE
FinE	FinE_14	1867	495	1909	FALSE	TRUE
FinE	FinE_14	1867	530	1912	FALSE	TRUE
FinE	FinE_15	1883	243	1903	FALSE	TRUE
FinE	FinE_15	1883	274	1906	FALSE	TRUE
FinE	FinE_15	1883	309	1909	FALSE	TRUE
FinE	FinE_15	1883	337	1911	FALSE	TRUE
FinE	FinE_15	1883	373	1914	FALSE	TRUE
FinE	FinE_15	1883	411	1917	FALSE	TRUE
FinE	FinE_16	1846	265	1868	FALSE	TRUE
FinE	FinE_16	1846	327	1873	FALSE	TRUE
FinE	FinE_16	1846	389	1878	FALSE	TRUE
FinE	FinE_16	1846	401	1879	FALSE	TRUE
FinE	FinE_16	1846	424	1881	FALSE	TRUE
FinE	FinE_16	1846	473	1885	FALSE	TRUE
FinE	FinE_17	1897	217	1915	FALSE	TRUE
FinE	FinE_18	1885	224	1904	FALSE	TRUE
FinE	FinE_18	1885	257	1906	FALSE	TRUE
FinE	FinE_18	1885	282	1908	FALSE	TRUE
FinE	FinE_18	1885	310	1911	FALSE	TRUE
FinE	FinE_18	1885	332	1913	FALSE	TRUE
FinE	FinE_18	1885	361	1915	FALSE	TRUE
FinE	FinE_18	1885	397	1918	FALSE	TRUE
FinE	FinE_18	1885	436	1921	FALSE	TRUE
FinE	FinE_18	1885	472	1924	FALSE	TRUE
FinE	FinE_19	1875	356	1905	FALSE	TRUE
FinE	FinE_19	1875	380	1907	TRUE	TRUE
FinE	FinE_19	1875	430	1911	FALSE	TRUE
FinE	FinE_20	1778	215	1796	FALSE	TRUE
FinE	FinE_20	1778	232	1797	FALSE	TRUE
FinE	FinE_20	1778	244	1798	FALSE	TRUE
FinE	FinE_20	1778	277	1801	FALSE	TRUE
FinE	FinE_20	1778	295	1802	FALSE	TRUE
FinE	FinE_20	1778	328	1805	FALSE	TRUE
FinE	FinE_20	1778	357	1807	FALSE	TRUE
FinE	FinE_20	1778	398	1811	FALSE	TRUE
FinE	FinE_20	1778	435	1814	FALSE	TRUE
FinE	FinE_20	1778	470	1817	FALSE	TRUE
FinE	FinE_21	1785	236	1804	FALSE	TRUE
FinE	FinE_21	1785	276	1808	FALSE	TRUE
FinE	FinE_21	1785	308	1810	FALSE	TRUE
FinE	FinE_21	1785	322	1812	FALSE	TRUE
FinE	FinE_21	1785	354	1814	FALSE	TRUE
FinE	FinE_21	1785	387	1817	FALSE	TRUE
FinE	FinE_21	1785	420	1820	FALSE	TRUE
FinE	FinE_21	1785	444	1822	FALSE	TRUE
FinE	FinE_21	1785	504	1827	FALSE	TRUE
FinE	FinE_21	1785	521	1828	FALSE	TRUE
FinE	FinE_22	1801	271	1823	FALSE	TRUE
FinE	FinE_22	1801	304	1826	FALSE	TRUE
FinE	FinE_22	1801	376	1832	FALSE	TRUE
FinE	FinE_22	1801	399	1834	FALSE	TRUE
FinE	FinE_22	1801	435	1837	FALSE	TRUE
FinE	FinE_22	1801	497	1842	FALSE	TRUE
FinE	FinE_23	1814	214	1832	FALSE	TRUE
FinE	FinE_23	1814	272	1837	FALSE	TRUE
FinE	FinE_23	1814	287	1838	FALSE	TRUE
FinE	FinE_23	1814	318	1841	FALSE	TRUE
FinE	FinE_23	1814	347	1843	FALSE	TRUE
FinE	FinE_23	1814	367	1845	FALSE	TRUE
FinE	FinE_23	1814	404	1848	FALSE	TRUE
FinE	FinE_24	1822	267	1844	FALSE	TRUE
FinE	FinE_24	1822	283	1845	FALSE	TRUE
FinE	FinE_24	1822	323	1849	FALSE	TRUE
FinE	FinE_24	1822	338	1850	FALSE	TRUE
FinE	FinE_24	1822	372	1853	FALSE	TRUE
FinE	FinE_24	1822	385	1854	FALSE	TRUE
FinE	FinE_24	1822	406	1856	FALSE	TRUE
FinE	FinE_24	1822	424	1857	FALSE	TRUE
FinE	FinE_24	1822	460	1860	FALSE	TRUE
FinE	FinE_24	1822	506	1864	TRUE	TRUE
FinE	FinE_25	1788	238	1808	FALSE	FALSE
FinE	FinE_25	1788	279	1812	FALSE	FALSE
FinE	FinE_25	1788	NA	1813	FALSE	FALSE
FinE	FinE_25	1788	338	1817	FALSE	FALSE
FinE	FinE_25	1788	375	1820	FALSE	FALSE
FinE	FinE_26	1822	222	1841	FALSE	TRUE
FinE	FinE_26	1822	259	1844	FALSE	TRUE
FinE	FinE_26	1822	295	1847	FALSE	TRUE
FinE	FinE_26	1822	332	1850	FALSE	TRUE
FinE	FinE_26	1822	372	1853	FALSE	TRUE
FinE	FinE_26	1822	418	1857	FALSE	TRUE
FinE	FinE_26	1822	514	1865	FALSE	TRUE
FinE	FinE_27	1825	267	1848	FALSE	TRUE
FinE	FinE_27	1825	333	1853	FALSE	TRUE
FinE	FinE_27	1825	421	1861	FALSE	TRUE
FinE	FinE_27	1825	453	1863	FALSE	TRUE
FinE	FinE_27	1825	499	1867	FALSE	TRUE
FinE	FinE_28	1827	266	1849	FALSE	TRUE
FinE	FinE_28	1827	298	1852	FALSE	TRUE
FinE	FinE_28	1827	328	1854	FALSE	TRUE
FinE	FinE_29	1837	279	1860	FALSE	TRUE
FinE	FinE_29	1837	316	1863	FALSE	TRUE
FinE	FinE_29	1837	344	1866	FALSE	TRUE
FinE	FinE_29	1837	361	1867	FALSE	TRUE
FinE	FinE_29	1837	386	1869	FALSE	TRUE
FinE	FinE_29	1837	420	1872	FALSE	TRUE
FinE	FinE_29	1837	460	1875	FALSE	TRUE
FinE	FinE_29	1837	522	1880	FALSE	TRUE
FinE	FinE_30	1820	252	1841	FALSE	TRUE
FinE	FinE_30	1820	267	1843	FALSE	TRUE
FinE	FinE_30	1820	382	1852	FALSE	TRUE
FinE	FinE_30	1820	409	1854	FALSE	TRUE
FinE	FinE_30	1820	451	1858	FALSE	TRUE
FinE	FinE_30	1820	488	1861	FALSE	TRUE
FinE	FinE_30	1820	522	1864	FALSE	TRUE
FinE	FinE_31	1858	260	1880	FALSE	TRUE
FinE	FinE_31	1858	288	1882	FALSE	TRUE
FinE	FinE_31	1858	318	1884	FALSE	TRUE
FinE	FinE_32	1794	306	1820	FALSE	TRUE
FinE	FinE_32	1794	330	1822	FALSE	TRUE
FinE	FinE_32	1794	357	1824	FALSE	TRUE
FinE	FinE_32	1794	428	1830	FALSE	TRUE
FinE	FinE_32	1794	468	1833	FALSE	TRUE
FinE	FinE_33	1822	376	1853	FALSE	TRUE
FinE	FinE_33	1822	412	1856	FALSE	TRUE
FinE	FinE_34	1824	275	1847	FALSE	TRUE
FinE	FinE_34	1824	295	1849	FALSE	TRUE
FinE	FinE_34	1824	321	1851	FALSE	TRUE
FinE	FinE_34	1824	352	1853	FALSE	TRUE
FinE	FinE_34	1824	384	1856	TRUE	TRUE
FinE	FinE_34	1824	417	1859	FALSE	TRUE
FinE	FinE_35	1835	271	1858	TRUE	TRUE
FinE	FinE_35	1835	301	1860	FALSE	TRUE
FinE	FinE_35	1835	320	1862	FALSE	TRUE
FinE	FinE_35	1835	351	1864	FALSE	TRUE
FinE	FinE_36	1819	272	1841	FALSE	TRUE
FinE	FinE_36	1819	307	1844	FALSE	TRUE
FinE	FinE_36	1819	321	1845	FALSE	TRUE
FinE	FinE_36	1819	351	1848	FALSE	TRUE
FinE	FinE_36	1819	369	1849	FALSE	TRUE
FinE	FinE_36	1819	411	1853	FALSE	TRUE
FinE	FinE_37	1844	280	1868	FALSE	TRUE
FinE	FinE_37	1844	325	1871	FALSE	TRUE
FinE	FinE_37	1844	351	1874	FALSE	TRUE
FinE	FinE_37	1844	378	1876	FALSE	TRUE
FinE	FinE_37	1844	420	1879	FALSE	TRUE
FinE	FinE_37	1844	491	1885	FALSE	TRUE
FinE	FinE_38	1848	250	1869	FALSE	TRUE
FinE	FinE_38	1848	274	1871	FALSE	TRUE
FinE	FinE_38	1848	299	1873	FALSE	TRUE
FinE	FinE_38	1848	330	1875	FALSE	TRUE
FinE	FinE_38	1848	345	1877	FALSE	TRUE
FinE	FinE_39	1848	229	1867	FALSE	TRUE
FinE	FinE_40	1818	249	1839	FALSE	TRUE
FinE	FinE_40	1818	265	1840	FALSE	TRUE
FinE	FinE_40	1818	289	1842	FALSE	TRUE
FinE	FinE_40	1818	320	1845	FALSE	TRUE
FinE	FinE_40	1818	350	1848	FALSE	TRUE
FinE	FinE_40	1818	381	1850	FALSE	TRUE
FinE	FinE_40	1818	415	1853	FALSE	TRUE
FinE	FinE_40	1818	455	1856	FALSE	TRUE
FinE	FinE_41	1856	224	1875	FALSE	TRUE
FinE	FinE_41	1856	241	1876	FALSE	TRUE
FinE	FinE_41	1856	267	1879	FALSE	TRUE
FinE	FinE_41	1856	300	1881	FALSE	TRUE
FinE	FinE_41	1856	328	1884	FALSE	TRUE
FinE	FinE_41	1856	359	1886	FALSE	TRUE
FinE	FinE_41	1856	384	1888	FALSE	TRUE
FinE	FinE_41	1856	411	1891	FALSE	TRUE
FinE	FinE_41	1856	437	1893	FALSE	TRUE
FinE	FinE_41	1856	468	1895	FALSE	TRUE
FinE	FinE_41	1856	485	1897	FALSE	TRUE
FinE	FinE_42	1828	246	1848	TRUE	TRUE
FinE	FinE_42	1828	262	1850	FALSE	TRUE
FinE	FinE_42	1828	289	1852	FALSE	TRUE
FinE	FinE_42	1828	445	1865	FALSE	TRUE
FinE	FinE_43	1857	222	1876	FALSE	TRUE
FinE	FinE_43	1857	257	1878	FALSE	TRUE
FinE	FinE_43	1857	299	1882	FALSE	TRUE
FinE	FinE_43	1857	316	1883	FALSE	TRUE
FinE	FinE_43	1857	349	1886	FALSE	TRUE
FinE	FinE_43	1857	390	1890	FALSE	TRUE
FinE	FinE_43	1857	438	1894	FALSE	TRUE
FinE	FinE_43	1857	471	1896	FALSE	TRUE
FinE	FinE_44	1860	257	1881	FALSE	TRUE
FinE	FinE_44	1860	277	1883	FALSE	TRUE
FinE	FinE_44	1860	322	1887	FALSE	TRUE
FinE	FinE_44	1860	344	1889	FALSE	TRUE
FinE	FinE_44	1860	375	1891	FALSE	TRUE
FinE	FinE_44	1860	410	1894	FALSE	TRUE
FinE	FinE_44	1860	456	1898	FALSE	TRUE
FinE	FinE_45	1814	295	1839	FALSE	TRUE
FinE	FinE_45	1814	315	1840	FALSE	TRUE
FinE	FinE_45	1814	339	1842	FALSE	TRUE
FinE	FinE_45	1814	362	1844	FALSE	TRUE
FinE	FinE_45	1814	387	1846	FALSE	TRUE
FinE	FinE_45	1814	419	1849	FALSE	TRUE
FinE	FinE_46	1839	292	1863	FALSE	TRUE
FinE	FinE_46	1839	327	1866	FALSE	TRUE
FinE	FinE_46	1839	371	1870	FALSE	TRUE
FinE	FinE_46	1839	410	1873	FALSE	TRUE
FinE	FinE_46	1839	460	1877	FALSE	TRUE
FinE	FinE_47	1825	244	1846	FALSE	TRUE
FinE	FinE_47	1825	285	1849	FALSE	TRUE
FinE	FinE_47	1825	321	1852	FALSE	TRUE
FinE	FinE_47	1825	366	1856	FALSE	TRUE
FinE	FinE_47	1825	401	1859	FALSE	TRUE
FinE	FinE_47	1825	415	1860	FALSE	TRUE
FinE	FinE_47	1825	452	1863	FALSE	TRUE
FinE	FinE_47	1825	487	1866	FALSE	TRUE
FinE	FinE_48	1849	237	1869	FALSE	TRUE
FinE	FinE_48	1849	252	1870	FALSE	TRUE
FinE	FinE_48	1849	284	1873	FALSE	TRUE
FinE	FinE_49	1860	465	1899	FALSE	TRUE
FinE	FinE_49	1860	497	1901	FALSE	TRUE
FinE	FinE_49	1860	533	1904	FALSE	TRUE
FinE	FinE_50	1844	294	1868	FALSE	TRUE
FinE	FinE_50	1844	324	1871	FALSE	TRUE
FinE	FinE_50	1844	360	1874	FALSE	TRUE
FinE	FinE_50	1844	397	1877	FALSE	TRUE
FinE	FinE_50	1844	437	1880	FALSE	TRUE
FinE	FinE_50	1844	465	1883	FALSE	TRUE
FinE	FinE_50	1844	520	1887	FALSE	TRUE
FinE	FinE_51	1857	371	1888	FALSE	TRUE
FinE	FinE_51	1857	395	1890	FALSE	TRUE
FinE	FinE_51	1857	444	1894	FALSE	TRUE
FinE	FinE_52	1848	251	1869	FALSE	TRUE
FinE	FinE_52	1848	276	1871	FALSE	TRUE
FinE	FinE_52	1848	302	1873	FALSE	TRUE
FinE	FinE_52	1848	342	1876	FALSE	TRUE
FinE	FinE_52	1848	379	1879	FALSE	TRUE
FinE	FinE_52	1848	414	1882	FALSE	TRUE
FinE	FinE_52	1848	475	1887	FALSE	TRUE
FinE	FinE_52	1848	506	1890	FALSE	TRUE
FinE	FinE_53	1819	286	1843	FALSE	TRUE
FinE	FinE_53	1819	311	1845	FALSE	TRUE
FinE	FinE_53	1819	342	1848	FALSE	TRUE
FinE	FinE_54	1832	251	1853	FALSE	TRUE
FinE	FinE_54	1832	273	1855	FALSE	TRUE
FinE	FinE_54	1832	290	1857	FALSE	TRUE
FinE	FinE_54	1832	304	1858	FALSE	TRUE
FinE	FinE_54	1832	317	1859	FALSE	TRUE
FinE	FinE_54	1832	338	1861	FALSE	TRUE
FinE	FinE_54	1832	360	1862	FALSE	TRUE
FinE	FinE_54	1832	377	1864	FALSE	TRUE
FinE	FinE_54	1832	403	1866	FALSE	TRUE
FinE	FinE_54	1832	424	1868	FALSE	TRUE
FinE	FinE_54	1832	444	1869	FALSE	TRUE
FinE	FinE_54	1832	471	1872	FALSE	TRUE
FinE	FinE_54	1832	498	1874	FALSE	TRUE
FinE	FinE_55	1855	344	1884	FALSE	TRUE
FinE	FinE_55	1855	363	1885	FALSE	TRUE
FinE	FinE_55	1855	396	1888	FALSE	TRUE
FinE	FinE_55	1855	424	1891	FALSE	TRUE
FinE	FinE_55	1855	471	1894	FALSE	TRUE
FinE	FinE_56	1857	345	1885	FALSE	TRUE
FinE	FinE_56	1857	373	1888	FALSE	TRUE
FinE	FinE_57	1872	223	1890	FALSE	TRUE
FinE	FinE_57	1872	246	1892	FALSE	TRUE
FinE	FinE_57	1872	270	1894	FALSE	TRUE
FinE	FinE_57	1872	300	1897	FALSE	TRUE
FinE	FinE_57	1872	322	1899	FALSE	TRUE
FinE	FinE_57	1872	341	1900	FALSE	TRUE
FinE	FinE_58	1863	309	1889	FALSE	TRUE
FinE	FinE_59	1835	285	1859	FALSE	TRUE
FinE	FinE_59	1835	311	1861	FALSE	TRUE
FinE	FinE_59	1835	338	1863	FALSE	TRUE
FinE	FinE_59	1835	361	1865	FALSE	TRUE
FinE	FinE_59	1835	383	1867	FALSE	TRUE
FinE	FinE_59	1835	406	1869	FALSE	TRUE
FinE	FinE_59	1835	440	1872	FALSE	TRUE
FinE	FinE_59	1835	463	1874	FALSE	TRUE
FinE	FinE_59	1835	485	1876	FALSE	TRUE
FinE	FinE_59	1835	506	1877	FALSE	TRUE
FinE	FinE_59	1835	542	1880	FALSE	TRUE
FinE	FinE_60	1863	251	1884	FALSE	TRUE
FinE	FinE_60	1863	397	1896	FALSE	TRUE
FinE	FinE_60	1863	444	1900	FALSE	TRUE
FinE	FinE_60	1863	477	1903	FALSE	TRUE
FinE	FinE_60	1863	502	1905	FALSE	TRUE
FinE	FinE_60	1863	525	1907	FALSE	TRUE
FinE	FinE_61	1876	282	1899	FALSE	TRUE
FinE	FinE_61	1876	311	1901	FALSE	TRUE
FinE	FinE_61	1876	344	1904	FALSE	TRUE
FinE	FinE_61	1876	372	1907	FALSE	TRUE
FinE	FinE_61	1876	404	1909	FALSE	TRUE
FinE	FinE_61	1876	433	1912	FALSE	TRUE
FinE	FinE_61	1876	466	1914	FALSE	TRUE
FinE	FinE_61	1876	496	1917	FALSE	TRUE
FinE	FinE_61	1876	540	1921	FALSE	TRUE
FinE	FinE_62	1856	242	1876	FALSE	TRUE
FinE	FinE_62	1856	277	1879	FALSE	TRUE
FinE	FinE_62	1856	297	1881	FALSE	TRUE
FinE	FinE_62	1856	338	1884	FALSE	TRUE
FinE	FinE_62	1856	394	1889	FALSE	TRUE
FinE	FinE_63	1856	263	1878	FALSE	TRUE
FinE	FinE_63	1856	347	1885	FALSE	TRUE
FinE	FinE_63	1856	371	1887	FALSE	TRUE
FinE	FinE_63	1856	400	1889	FALSE	TRUE
FinE	FinE_64	1868	262	1889	FALSE	TRUE
FinE	FinE_64	1868	303	1893	FALSE	TRUE
FinE	FinE_64	1868	330	1895	FALSE	TRUE
FinE	FinE_64	1868	351	1897	FALSE	TRUE
FinE	FinE_64	1868	392	1900	FALSE	TRUE
FinE	FinE_64	1868	410	1902	FALSE	TRUE
FinE	FinE_64	1868	425	1903	FALSE	TRUE
FinE	FinE_64	1868	441	1904	FALSE	TRUE
FinE	FinE_64	1868	485	1908	FALSE	TRUE
FinE	FinE_65	1860	241	1880	FALSE	TRUE
FinE	FinE_65	1860	255	1881	FALSE	TRUE
FinE	FinE_65	1860	278	1883	FALSE	TRUE
FinE	FinE_65	1860	308	1885	FALSE	TRUE
FinE	FinE_65	1860	337	1888	FALSE	TRUE
FinE	FinE_65	1860	359	1889	FALSE	TRUE
FinE	FinE_65	1860	387	1892	FALSE	TRUE
FinE	FinE_65	1860	412	1894	FALSE	TRUE
FinE	FinE_65	1860	435	1896	FALSE	TRUE
FinE	FinE_65	1860	465	1898	FALSE	TRUE
FinE	FinE_65	1860	505	1902	FALSE	TRUE
FinE	FinE_66	1859	286	1883	FALSE	TRUE
FinE	FinE_66	1859	305	1884	FALSE	TRUE
FinE	FinE_66	1859	364	1889	FALSE	TRUE
FinE	FinE_66	1859	380	1890	FALSE	TRUE
FinE	FinE_66	1859	406	1893	FALSE	TRUE
FinE	FinE_66	1859	440	1895	FALSE	TRUE
FinE	FinE_66	1859	469	1898	FALSE	TRUE
FinE	FinE_67	1879	288	1903	FALSE	TRUE
FinE	FinE_67	1879	299	1904	FALSE	TRUE
FinE	FinE_67	1879	332	1907	FALSE	TRUE
FinE	FinE_67	1879	360	1909	FALSE	TRUE
FinE	FinE_67	1879	376	1911	FALSE	TRUE
FinE	FinE_67	1879	390	1912	FALSE	TRUE
FinE	FinE_67	1879	405	1913	FALSE	TRUE
FinE	FinE_68	1861	280	1885	FALSE	TRUE
FinE	FinE_68	1861	322	1888	FALSE	TRUE
FinE	FinE_68	1861	350	1891	FALSE	TRUE
FinE	FinE_68	1861	419	1896	FALSE	TRUE
FinE	FinE_68	1861	459	1900	FALSE	TRUE
FinE	FinE_68	1861	489	1902	FALSE	TRUE
FinE	FinE_69	1879	319	1905	FALSE	TRUE
FinE	FinE_69	1879	340	1907	FALSE	TRUE
FinE	FinE_69	1879	356	1908	FALSE	TRUE
FinE	FinE_69	1879	376	1910	FALSE	TRUE
FinE	FinE_69	1879	401	1912	FALSE	TRUE
FinE	FinE_69	1879	429	1914	FALSE	TRUE
FinE	FinE_69	1879	466	1917	FALSE	TRUE
FinE	FinE_70	1847	290	1871	FALSE	TRUE
FinE	FinE_70	1847	315	1873	FALSE	TRUE
FinE	FinE_70	1847	350	1876	FALSE	TRUE
FinE	FinE_71	1852	245	1872	FALSE	TRUE
FinE	FinE_71	1852	268	1874	FALSE	TRUE
FinE	FinE_71	1852	293	1876	FALSE	TRUE
FinE	FinE_71	1852	359	1882	FALSE	TRUE
FinE	FinE_71	1852	384	1884	FALSE	TRUE
FinE	FinE_71	1852	413	1886	FALSE	TRUE
FinE	FinE_71	1852	437	1888	FALSE	TRUE
FinE	FinE_71	1852	449	1889	FALSE	TRUE
FinE	FinE_72	1886	247	1907	FALSE	TRUE
FinE	FinE_72	1886	260	1908	FALSE	TRUE
FinE	FinE_72	1886	277	1909	FALSE	TRUE
FinE	FinE_72	1886	293	1911	FALSE	TRUE
FinE	FinE_72	1886	311	1912	FALSE	TRUE
FinE	FinE_72	1886	329	1914	FALSE	TRUE
FinE	FinE_72	1886	349	1915	FALSE	TRUE
FinE	FinE_72	1886	401	1920	FALSE	TRUE
FinE	FinE_72	1886	431	1922	FALSE	TRUE
FinE	FinE_72	1886	448	1923	FALSE	TRUE
FinE	FinE_72	1886	478	1926	TRUE	TRUE
FinE	FinE_72	1886	502	1928	FALSE	TRUE
FinE	FinE_72	1886	558	1933	FALSE	TRUE
FinE	FinE_73	1846	233	1865	FALSE	TRUE
FinE	FinE_73	1846	274	1868	FALSE	TRUE
FinE	FinE_73	1846	300	1871	FALSE	TRUE
FinE	FinE_73	1846	438	1882	FALSE	TRUE
FinE	FinE_74	1876	254	1897	TRUE	TRUE
FinE	FinE_75	1863	278	1886	FALSE	TRUE
FinE	FinE_75	1863	306	1889	FALSE	TRUE
FinE	FinE_75	1863	332	1891	FALSE	TRUE
FinE	FinE_75	1863	350	1892	FALSE	TRUE
FinE	FinE_75	1863	380	1895	FALSE	TRUE
FinE	FinE_75	1863	412	1897	FALSE	TRUE
FinE	FinE_75	1863	441	1900	FALSE	TRUE
FinE	FinE_75	1863	473	1903	FALSE	TRUE
FinE	FinE_75	1863	503	1905	FALSE	TRUE
FinE	FinE_76	1866	353	1895	FALSE	TRUE
FinE	FinE_76	1866	466	1905	FALSE	TRUE
FinE	FinE_76	1866	503	1908	FALSE	TRUE
FinE	FinE_76	1866	534	1911	FALSE	TRUE
FinE	FinE_77	1854	272	1876	FALSE	TRUE
FinE	FinE_77	1854	290	1878	FALSE	TRUE
FinE	FinE_77	1854	302	1879	FALSE	TRUE
FinE	FinE_77	1854	362	1884	FALSE	TRUE
FinE	FinE_77	1854	382	1886	FALSE	TRUE
FinE	FinE_77	1854	406	1888	FALSE	TRUE
FinE	FinE_77	1854	462	1892	FALSE	TRUE
FinE	FinE_77	1854	496	1895	FALSE	TRUE
FinE	FinE_78	1865	313	1891	FALSE	TRUE
FinE	FinE_78	1865	338	1893	FALSE	TRUE
FinE	FinE_78	1865	353	1894	FALSE	TRUE
FinE	FinE_78	1865	387	1897	FALSE	TRUE
FinE	FinE_78	1865	422	1900	FALSE	TRUE
FinE	FinE_78	1865	451	1902	FALSE	TRUE
FinE	FinE_78	1865	473	1904	FALSE	TRUE
FinE	FinE_79	1854	409	1888	FALSE	TRUE
FinE	FinE_80	1853	442	1890	FALSE	TRUE
FinE	FinE_80	1853	480	1893	FALSE	TRUE
FinE	FinE_80	1853	516	1896	FALSE	TRUE
FinE	FinE_81	1873	293	1897	FALSE	TRUE
FinE	FinE_81	1873	306	1898	FALSE	TRUE
FinE	FinE_81	1873	331	1900	FALSE	TRUE
FinE	FinE_81	1873	363	1903	FALSE	TRUE
FinE	FinE_81	1873	392	1906	FALSE	TRUE
FinE	FinE_81	1873	419	1908	FALSE	TRUE
FinE	FinE_81	1873	445	1910	FALSE	TRUE
FinE	FinE_81	1873	475	1912	FALSE	TRUE
FinE	FinE_81	1873	514	1916	FALSE	TRUE
FinE	FinE_82	1885	263	1907	FALSE	TRUE
FinE	FinE_82	1885	295	1910	FALSE	TRUE
FinE	FinE_82	1885	310	1911	FALSE	TRUE
FinE	FinE_82	1885	330	1913	FALSE	TRUE
FinE	FinE_82	1885	350	1915	FALSE	TRUE
FinE	FinE_82	1885	362	1916	FALSE	TRUE
FinE	FinE_82	1885	377	1917	FALSE	TRUE
FinE	FinE_82	1885	390	1918	FALSE	TRUE
FinE	FinE_82	1885	414	1920	FALSE	TRUE
FinE	FinE_82	1885	469	1924	FALSE	TRUE
FinE	FinE_83	1865	252	1886	FALSE	TRUE
FinE	FinE_83	1865	311	1891	FALSE	TRUE
FinE	FinE_83	1865	364	1895	FALSE	TRUE
FinE	FinE_83	1865	397	1898	FALSE	TRUE
FinE	FinE_83	1865	436	1901	FALSE	TRUE
FinE	FinE_83	1865	474	1905	FALSE	TRUE
FinE	FinE_83	1865	503	1907	FALSE	TRUE
FinE	FinE_83	1865	538	1910	FALSE	TRUE
FinE	FinE_84	1878	355	1907	FALSE	TRUE
FinE	FinE_84	1878	388	1910	FALSE	TRUE
FinE	FinE_84	1878	415	1912	FALSE	TRUE
FinE	FinE_85	1864	265	1886	FALSE	TRUE
FinE	FinE_85	1864	307	1889	FALSE	TRUE
FinE	FinE_86	1860	422	1895	FALSE	TRUE
FinE	FinE_86	1860	442	1897	FALSE	TRUE
FinE	FinE_86	1860	465	1899	FALSE	TRUE
FinE	FinE_87	1867	307	1893	FALSE	TRUE
FinE	FinE_87	1867	320	1894	FALSE	TRUE
FinE	FinE_87	1867	348	1896	FALSE	TRUE
FinE	FinE_88	1862	289	1886	FALSE	TRUE
FinE	FinE_88	1862	312	1888	FALSE	TRUE
FinE	FinE_88	1862	347	1891	FALSE	TRUE
FinE	FinE_88	1862	373	1893	FALSE	TRUE
FinE	FinE_88	1862	402	1895	FALSE	TRUE
FinE	FinE_88	1862	423	1897	FALSE	TRUE
FinE	FinE_88	1862	437	1898	FALSE	TRUE
FinE	FinE_88	1862	467	1901	FALSE	TRUE
FinE	FinE_88	1862	518	1905	FALSE	TRUE
FinE	FinE_89	1895	304	1921	FALSE	TRUE
FinE	FinE_89	1895	329	1923	FALSE	TRUE
FinE	FinE_89	1895	366	1926	FALSE	TRUE
FinE	FinE_90	1878	213	1896	FALSE	TRUE
FinE	FinE_91	1862	270	1885	FALSE	TRUE
FinE	FinE_91	1862	297	1887	FALSE	TRUE
FinE	FinE_91	1862	322	1889	FALSE	TRUE
FinE	FinE_91	1862	379	1894	FALSE	TRUE
FinE	FinE_91	1862	410	1896	FALSE	TRUE
FinE	FinE_91	1862	470	1901	FALSE	TRUE
FinE	FinE_91	1862	500	1904	FALSE	TRUE
FinE	FinE_91	1862	526	1906	TRUE	TRUE
FinE	FinE_92	1872	338	1900	FALSE	TRUE
FinE	FinE_92	1872	354	1901	FALSE	TRUE
FinE	FinE_92	1872	427	1907	FALSE	TRUE
FinE	FinE_93	1880	362	1910	FALSE	TRUE
FinE	FinE_93	1880	379	1911	FALSE	TRUE
FinE	FinE_93	1880	396	1913	FALSE	TRUE
FinE	FinE_93	1880	414	1914	FALSE	TRUE
FinE	FinE_93	1880	427	1915	FALSE	TRUE
FinE	FinE_93	1880	457	1918	TRUE	TRUE
FinE	FinE_93	1880	485	1920	FALSE	TRUE
FinE	FinE_94	1874	283	1898	FALSE	TRUE
FinE	FinE_94	1874	349	1903	FALSE	TRUE
FinE	FinE_94	1874	376	1906	FALSE	TRUE
FinE	FinE_94	1874	401	1908	FALSE	TRUE
FinE	FinE_94	1874	422	1909	FALSE	TRUE
FinE	FinE_94	1874	448	1912	FALSE	TRUE
FinE	FinE_94	1874	475	1914	FALSE	TRUE
FinE	FinE_94	1874	512	1917	FALSE	TRUE
FinE	FinE_94	1874	559	1921	FALSE	TRUE
FinE	FinE_95	1883	398	1916	FALSE	TRUE
FinE	FinE_96	1874	307	1899	FALSE	TRUE
FinE	FinE_96	1874	324	1901	FALSE	TRUE
FinE	FinE_96	1874	346	1903	FALSE	TRUE
FinE	FinE_96	1874	378	1905	FALSE	TRUE
FinE	FinE_97	1872	314	1898	FALSE	TRUE
FinE	FinE_98	1893	302	1918	FALSE	TRUE
FinE	FinE_98	1893	334	1921	FALSE	TRUE
FinE	FinE_98	1893	355	1922	FALSE	TRUE
FinE	FinE_98	1893	380	1925	FALSE	TRUE
FinE	FinE_98	1893	409	1927	FALSE	TRUE
FinE	FinE_98	1893	434	1929	FALSE	TRUE
FinE	FinE_98	1893	478	1933	FALSE	TRUE
FinE	FinE_99	1747	NA	1771	FALSE	FALSE
FinE	FinE_99	1747	NA	1773	FALSE	FALSE
FinE	FinE_99	1747	NA	1776	FALSE	FALSE
FinE	FinE_99	1747	NA	1778	FALSE	FALSE
FinE	FinE_99	1747	NA	1780	FALSE	FALSE
FinE	FinE_99	1747	NA	1784	FALSE	FALSE
FinE	FinE_100	1772	285	1796	FALSE	TRUE
FinE	FinE_100	1772	307	1798	FALSE	TRUE
FinE	FinE_100	1772	343	1801	FALSE	TRUE
FinE	FinE_100	1772	368	1803	FALSE	TRUE
FinE	FinE_100	1772	410	1806	FALSE	TRUE
FinE	FinE_100	1772	466	1811	FALSE	TRUE
FinE	FinE_100	1772	513	1815	FALSE	TRUE
FinE	FinE_101	1801	254	1822	FALSE	TRUE
FinE	FinE_101	1801	295	1825	FALSE	TRUE
FinE	FinE_101	1801	317	1827	FALSE	TRUE
FinE	FinE_101	1801	342	1829	FALSE	TRUE
FinE	FinE_101	1801	384	1833	FALSE	TRUE
FinE	FinE_101	1801	411	1835	FALSE	TRUE
FinE	FinE_102	1803	297	1827	FALSE	TRUE
FinE	FinE_103	1815	278	1838	FALSE	TRUE
FinE	FinE_103	1815	295	1839	FALSE	TRUE
FinE	FinE_103	1815	321	1842	FALSE	TRUE
FinE	FinE_103	1815	339	1843	FALSE	TRUE
FinE	FinE_103	1815	372	1846	FALSE	TRUE
FinE	FinE_103	1815	401	1848	FALSE	TRUE
FinE	FinE_103	1815	444	1852	FALSE	TRUE
FinE	FinE_103	1815	468	1854	FALSE	TRUE
FinE	FinE_103	1815	504	1857	FALSE	TRUE
FinE	FinE_104	1803	245	1824	FALSE	TRUE
FinE	FinE_104	1803	279	1827	FALSE	TRUE
FinE	FinE_104	1803	318	1830	FALSE	TRUE
FinE	FinE_104	1803	368	1834	FALSE	TRUE
FinE	FinE_105	1829	454	1867	FALSE	TRUE
FinE	FinE_106	1835	382	1867	FALSE	TRUE
FinE	FinE_107	1822	224	1840	FALSE	TRUE
FinE	FinE_107	1822	258	1843	FALSE	TRUE
FinE	FinE_107	1822	316	1848	FALSE	TRUE
FinE	FinE_107	1822	358	1852	FALSE	TRUE
FinE	FinE_107	1822	390	1854	FALSE	TRUE
FinE	FinE_107	1822	445	1859	FALSE	TRUE
FinE	FinE_107	1822	483	1862	TRUE	TRUE
FinE	FinE_108	1848	327	1875	FALSE	TRUE
FinE	FinE_109	1829	253	1850	FALSE	TRUE
FinE	FinE_109	1829	338	1857	FALSE	TRUE
FinE	FinE_109	1829	404	1863	FALSE	TRUE
FinE	FinE_110	1839	269	1862	FALSE	TRUE
FinE	FinE_110	1839	293	1864	FALSE	TRUE
FinE	FinE_110	1839	318	1866	FALSE	TRUE
FinE	FinE_110	1839	368	1870	FALSE	TRUE
FinE	FinE_110	1839	400	1873	FALSE	TRUE
FinE	FinE_110	1839	430	1875	FALSE	TRUE
FinE	FinE_110	1839	488	1880	FALSE	TRUE
FinE	FinE_110	1839	523	1883	FALSE	TRUE
FinE	FinE_111	1862	307	1887	FALSE	TRUE
FinE	FinE_111	1862	329	1889	FALSE	TRUE
FinE	FinE_111	1862	387	1894	FALSE	TRUE
FinE	FinE_111	1862	401	1895	FALSE	TRUE
FinE	FinE_111	1862	438	1898	FALSE	TRUE
FinE	FinE_111	1862	475	1901	FALSE	TRUE
FinE	FinE_111	1862	518	1905	FALSE	TRUE
FinE	FinE_112	1873	331	1900	FALSE	TRUE
FinE	FinE_112	1873	350	1902	FALSE	TRUE
FinE	FinE_112	1873	434	1909	FALSE	TRUE
FinE	FinE_112	1873	453	1910	FALSE	TRUE
FinE	FinE_113	1830	290	1854	FALSE	TRUE
FinE	FinE_113	1830	362	1860	FALSE	TRUE
FinE	FinE_113	1830	409	1864	FALSE	TRUE
FinE	FinE_114	1867	327	1894	FALSE	TRUE
FinE	FinE_114	1867	340	1895	FALSE	TRUE
FinE	FinE_114	1867	372	1898	FALSE	TRUE
FinE	FinE_114	1867	391	1899	FALSE	TRUE
FinE	FinE_114	1867	410	1901	FALSE	TRUE
FinE	FinE_114	1867	424	1902	FALSE	TRUE
FinE	FinE_114	1867	446	1904	FALSE	TRUE
FinE	FinE_114	1867	468	1906	FALSE	TRUE
FinE	FinE_114	1867	484	1907	FALSE	TRUE
FinE	FinE_115	1831	337	1859	FALSE	TRUE
FinE	FinE_115	1831	354	1861	FALSE	TRUE
FinE	FinE_115	1831	400	1865	FALSE	TRUE
FinE	FinE_115	1831	432	1867	FALSE	TRUE
FinE	FinE_116	1846	339	1874	FALSE	TRUE
FinE	FinE_116	1846	377	1877	FALSE	TRUE
FinE	FinE_116	1846	409	1880	FALSE	TRUE
FinE	FinE_116	1846	463	1884	FALSE	TRUE
FinE	FinE_116	1846	508	1888	FALSE	TRUE
FinE	FinE_117	1888	250	1909	FALSE	TRUE
FinE	FinE_117	1888	287	1912	FALSE	TRUE
FinE	FinE_117	1888	323	1915	FALSE	TRUE
FinE	FinE_117	1888	363	1918	FALSE	TRUE
FinE	FinE_118	1887	295	1912	FALSE	TRUE
FinE	FinE_118	1887	348	1916	FALSE	TRUE
FinE	FinE_119	1888	217	1906	FALSE	TRUE
FinE	FinE_119	1888	236	1908	FALSE	TRUE
FinE	FinE_119	1888	252	1909	FALSE	TRUE
FinE	FinE_119	1888	318	1914	FALSE	TRUE
FinE	FinE_119	1888	384	1920	TRUE	TRUE
FinE	FinE_120	1889	321	1915	FALSE	TRUE
FinE	FinE_120	1889	337	1917	FALSE	TRUE
FinE	FinE_120	1889	368	1919	FALSE	TRUE
FinE	FinE_120	1889	424	1924	FALSE	TRUE
FinE	FinE_121	1748	NA	1772	FALSE	FALSE
FinE	FinE_121	1748	NA	1773	FALSE	FALSE
FinE	FinE_121	1748	NA	1775	FALSE	FALSE
FinE	FinE_121	1748	NA	1778	FALSE	FALSE
FinE	FinE_121	1748	NA	1781	TRUE	FALSE
FinE	FinE_121	1748	NA	1784	FALSE	FALSE
FinE	FinE_121	1748	NA	1789	FALSE	FALSE
FinE	FinE_121	1748	NA	1795	FALSE	FALSE
FinE	FinE_122	1773	291	1797	FALSE	TRUE
FinE	FinE_122	1773	318	1799	FALSE	TRUE
FinE	FinE_122	1773	355	1802	FALSE	TRUE
FinE	FinE_122	1773	385	1805	FALSE	TRUE
FinE	FinE_122	1773	418	1808	FALSE	TRUE
FinE	FinE_122	1773	440	1810	FALSE	TRUE
FinE	FinE_122	1773	487	1813	FALSE	TRUE
FinE	FinE_123	1778	250	1799	FALSE	TRUE
FinE	FinE_123	1778	281	1801	FALSE	TRUE
FinE	FinE_123	1778	316	1804	FALSE	TRUE
FinE	FinE_123	1778	340	1806	FALSE	TRUE
FinE	FinE_123	1778	358	1808	TRUE	TRUE
FinE	FinE_123	1778	397	1811	FALSE	TRUE
FinE	FinE_123	1778	425	1813	FALSE	TRUE
FinE	FinE_123	1778	444	1815	FALSE	TRUE
FinE	FinE_124	1789	248	1809	FALSE	TRUE
FinE	FinE_124	1789	284	1812	FALSE	TRUE
FinE	FinE_124	1789	299	1814	FALSE	TRUE
FinE	FinE_124	1789	330	1816	FALSE	TRUE
FinE	FinE_124	1789	360	1819	FALSE	TRUE
FinE	FinE_124	1789	391	1821	FALSE	TRUE
FinE	FinE_124	1789	408	1823	FALSE	TRUE
FinE	FinE_124	1789	444	1826	FALSE	TRUE
FinE	FinE_124	1789	503	1831	FALSE	TRUE
FinE	FinE_125	1813	249	1834	FALSE	TRUE
FinE	FinE_125	1813	272	1836	FALSE	TRUE
FinE	FinE_125	1813	293	1838	FALSE	TRUE
FinE	FinE_125	1813	314	1840	FALSE	TRUE
FinE	FinE_125	1813	349	1843	FALSE	TRUE
FinE	FinE_125	1813	376	1845	FALSE	TRUE
FinE	FinE_125	1813	408	1847	FALSE	TRUE
FinE	FinE_125	1813	438	1850	FALSE	TRUE
FinE	FinE_125	1813	459	1852	FALSE	TRUE
FinE	FinE_126	1774	284	1798	FALSE	TRUE
FinE	FinE_126	1774	314	1800	FALSE	TRUE
FinE	FinE_126	1774	338	1802	FALSE	TRUE
FinE	FinE_126	1774	370	1805	FALSE	TRUE
FinE	FinE_126	1774	408	1808	FALSE	TRUE
FinE	FinE_126	1774	442	1811	FALSE	TRUE
FinE	FinE_127	1805	230	1824	FALSE	TRUE
FinE	FinE_127	1805	258	1827	FALSE	TRUE
FinE	FinE_127	1805	290	1829	FALSE	TRUE
FinE	FinE_127	1805	303	1830	FALSE	TRUE
FinE	FinE_127	1805	348	1834	FALSE	TRUE
FinE	FinE_127	1805	383	1837	FALSE	TRUE
FinE	FinE_127	1805	412	1839	FALSE	TRUE
FinE	FinE_127	1805	445	1842	FALSE	TRUE
FinE	FinE_127	1805	481	1845	FALSE	TRUE
FinE	FinE_128	1808	266	1830	FALSE	TRUE
FinE	FinE_128	1808	307	1834	FALSE	TRUE
FinE	FinE_128	1808	334	1836	FALSE	TRUE
FinE	FinE_128	1808	419	1843	FALSE	TRUE
FinE	FinE_128	1808	450	1846	FALSE	TRUE
FinE	FinE_129	1790	284	1814	FALSE	TRUE
FinE	FinE_129	1790	322	1817	FALSE	TRUE
FinE	FinE_129	1790	378	1822	FALSE	TRUE
FinE	FinE_129	1790	429	1826	FALSE	TRUE
FinE	FinE_129	1790	483	1830	FALSE	TRUE
FinE	FinE_130	1812	248	1833	FALSE	TRUE
FinE	FinE_130	1812	276	1835	FALSE	TRUE
FinE	FinE_130	1812	299	1837	FALSE	TRUE
FinE	FinE_130	1812	337	1841	FALSE	TRUE
FinE	FinE_130	1812	379	1844	FALSE	TRUE
FinE	FinE_130	1812	417	1847	FALSE	TRUE
FinE	FinE_130	1812	471	1852	FALSE	TRUE
FinE	FinE_130	1812	517	1856	FALSE	TRUE
FinE	FinE_131	1816	288	1840	FALSE	TRUE
FinE	FinE_131	1816	302	1841	FALSE	TRUE
FinE	FinE_131	1816	325	1843	FALSE	TRUE
FinE	FinE_131	1816	356	1846	FALSE	TRUE
FinE	FinE_131	1816	461	1855	FALSE	TRUE
FinE	FinE_132	1801	230	1821	FALSE	TRUE
FinE	FinE_132	1801	265	1824	FALSE	TRUE
FinE	FinE_132	1801	292	1826	FALSE	TRUE
FinE	FinE_132	1801	318	1828	FALSE	TRUE
FinE	FinE_132	1801	358	1831	FALSE	TRUE
FinE	FinE_132	1801	392	1834	FALSE	TRUE
FinE	FinE_132	1801	413	1836	FALSE	TRUE
FinE	FinE_132	1801	479	1841	FALSE	TRUE
FinE	FinE_132	1801	505	1844	FALSE	TRUE
FinE	FinE_133	1834	349	1863	FALSE	TRUE
FinE	FinE_133	1834	441	1871	FALSE	TRUE
FinE	FinE_134	1809	NA	1830	FALSE	FALSE
FinE	FinE_134	1809	NA	1834	FALSE	FALSE
FinE	FinE_134	1809	NA	1838	FALSE	FALSE
FinE	FinE_134	1809	NA	1839	FALSE	FALSE
FinE	FinE_134	1809	NA	1843	FALSE	FALSE
FinE	FinE_134	1809	NA	1847	FALSE	FALSE
FinE	FinE_134	1809	NA	1853	FALSE	FALSE
FinE	FinE_135	1830	276	1853	FALSE	TRUE
FinE	FinE_135	1830	309	1856	FALSE	TRUE
FinE	FinE_135	1830	347	1859	FALSE	TRUE
FinE	FinE_135	1830	381	1862	FALSE	TRUE
FinE	FinE_135	1830	418	1865	FALSE	TRUE
FinE	FinE_135	1830	476	1870	FALSE	TRUE
FinE	FinE_135	1830	534	1875	FALSE	TRUE
FinE	FinE_136	1853	305	1878	FALSE	TRUE
FinE	FinE_136	1853	339	1881	FALSE	TRUE
FinE	FinE_136	1853	354	1882	FALSE	TRUE
FinE	FinE_136	1853	394	1886	FALSE	TRUE
FinE	FinE_136	1853	485	1893	FALSE	TRUE
FinE	FinE_137	1824	223	1843	FALSE	TRUE
FinE	FinE_137	1824	298	1849	FALSE	TRUE
FinE	FinE_137	1824	333	1852	FALSE	TRUE
FinE	FinE_137	1824	381	1856	FALSE	TRUE
FinE	FinE_137	1824	420	1859	FALSE	TRUE
FinE	FinE_138	1843	260	1864	FALSE	TRUE
FinE	FinE_138	1843	283	1866	FALSE	TRUE
FinE	FinE_138	1843	319	1869	FALSE	TRUE
FinE	FinE_138	1843	339	1871	FALSE	TRUE
FinE	FinE_138	1843	367	1873	FALSE	TRUE
FinE	FinE_138	1843	384	1875	FALSE	TRUE
FinE	FinE_138	1843	399	1876	FALSE	TRUE
FinE	FinE_138	1843	430	1878	FALSE	TRUE
FinE	FinE_139	1824	367	1855	FALSE	TRUE
FinE	FinE_139	1824	469	1863	FALSE	TRUE
FinE	FinE_139	1824	499	1866	FALSE	TRUE
FinE	FinE_139	1824	514	1867	FALSE	TRUE
FinE	FinE_140	1834	299	1859	FALSE	TRUE
FinE	FinE_140	1834	328	1861	FALSE	TRUE
FinE	FinE_140	1834	419	1869	FALSE	TRUE
FinE	FinE_141	1837	297	1862	FALSE	TRUE
FinE	FinE_141	1837	319	1864	FALSE	TRUE
FinE	FinE_141	1837	342	1865	FALSE	TRUE
FinE	FinE_141	1837	389	1869	FALSE	TRUE
FinE	FinE_141	1837	437	1873	FALSE	TRUE
FinE	FinE_141	1837	475	1877	FALSE	TRUE
FinE	FinE_141	1837	510	1879	FALSE	TRUE
FinE	FinE_142	1839	302	1865	FALSE	TRUE
FinE	FinE_142	1839	332	1867	FALSE	TRUE
FinE	FinE_143	1809	248	1830	FALSE	TRUE
FinE	FinE_143	1809	274	1832	FALSE	TRUE
FinE	FinE_143	1809	299	1834	FALSE	TRUE
FinE	FinE_143	1809	355	1839	FALSE	TRUE
FinE	FinE_143	1809	380	1841	FALSE	TRUE
FinE	FinE_143	1809	403	1843	FALSE	TRUE
FinE	FinE_143	1809	427	1845	FALSE	TRUE
FinE	FinE_143	1809	451	1847	FALSE	TRUE
FinE	FinE_143	1809	469	1848	FALSE	TRUE
FinE	FinE_143	1809	502	1851	FALSE	TRUE
FinE	FinE_144	1843	339	1871	FALSE	TRUE
FinE	FinE_144	1843	370	1874	FALSE	TRUE
FinE	FinE_144	1843	464	1882	FALSE	TRUE
FinE	FinE_144	1843	488	1884	FALSE	TRUE
FinE	FinE_145	1851	348	1880	FALSE	TRUE
FinE	FinE_145	1851	384	1883	FALSE	TRUE
FinE	FinE_145	1851	430	1887	FALSE	TRUE
FinE	FinE_146	1837	272	1860	FALSE	FALSE
FinE	FinE_146	1837	NA	1862	FALSE	FALSE
FinE	FinE_146	1837	302	1863	FALSE	FALSE
FinE	FinE_146	1837	354	1867	FALSE	FALSE
FinE	FinE_146	1837	406	1871	FALSE	FALSE
FinE	FinE_147	1820	272	1842	FALSE	TRUE
FinE	FinE_147	1820	306	1845	FALSE	TRUE
FinE	FinE_147	1820	345	1848	FALSE	TRUE
FinE	FinE_147	1820	375	1851	FALSE	TRUE
FinE	FinE_147	1820	400	1853	FALSE	TRUE
FinE	FinE_147	1820	447	1857	FALSE	TRUE
FinE	FinE_148	1842	304	1868	FALSE	TRUE
FinE	FinE_148	1842	335	1870	FALSE	TRUE
FinE	FinE_148	1842	369	1873	FALSE	TRUE
FinE	FinE_148	1842	435	1879	FALSE	TRUE
FinE	FinE_148	1842	470	1881	FALSE	TRUE
FinE	FinE_149	1831	316	1858	TRUE	TRUE
FinE	FinE_149	1831	341	1860	FALSE	TRUE
FinE	FinE_149	1831	379	1863	FALSE	TRUE
FinE	FinE_149	1831	412	1866	FALSE	TRUE
FinE	FinE_150	1829	290	1853	FALSE	TRUE
FinE	FinE_150	1829	313	1855	FALSE	TRUE
FinE	FinE_151	1829	352	1858	FALSE	TRUE
FinE	FinE_151	1829	387	1861	FALSE	TRUE
FinE	FinE_151	1829	402	1862	FALSE	TRUE
FinE	FinE_151	1829	436	1865	FALSE	TRUE
FinE	FinE_152	1841	252	1862	FALSE	TRUE
FinE	FinE_152	1841	277	1864	FALSE	TRUE
FinE	FinE_152	1841	302	1867	FALSE	TRUE
FinE	FinE_152	1841	336	1869	FALSE	TRUE
FinE	FinE_152	1841	386	1874	FALSE	TRUE
FinE	FinE_152	1841	426	1877	FALSE	TRUE
FinE	FinE_152	1841	449	1879	FALSE	TRUE
FinE	FinE_153	1841	302	1866	FALSE	TRUE
FinE	FinE_153	1841	351	1870	FALSE	TRUE
FinE	FinE_153	1841	375	1872	FALSE	TRUE
FinE	FinE_153	1841	414	1875	FALSE	TRUE
FinE	FinE_153	1841	438	1877	FALSE	TRUE
FinE	FinE_153	1841	473	1880	FALSE	TRUE
FinE	FinE_154	1875	249	1896	FALSE	TRUE
FinE	FinE_154	1875	270	1898	FALSE	TRUE
FinE	FinE_154	1875	291	1900	FALSE	TRUE
FinE	FinE_154	1875	348	1904	FALSE	TRUE
FinE	FinE_154	1875	370	1906	FALSE	TRUE
FinE	FinE_154	1875	389	1908	FALSE	TRUE
FinE	FinE_155	1856	253	1877	FALSE	TRUE
FinE	FinE_155	1856	275	1879	FALSE	TRUE
FinE	FinE_155	1856	312	1882	FALSE	TRUE
FinE	FinE_155	1856	336	1884	FALSE	TRUE
FinE	FinE_155	1856	445	1893	FALSE	TRUE
FinE	FinE_156	1862	372	1893	FALSE	TRUE
FinE	FinE_156	1862	530	1906	FALSE	TRUE
FinE	FinE_157	1870	314	1896	FALSE	TRUE
FinE	FinE_157	1870	361	1900	FALSE	TRUE
FinE	FinE_157	1870	394	1903	FALSE	TRUE
FinE	FinE_158	1875	310	1901	FALSE	TRUE
FinE	FinE_158	1875	321	1902	FALSE	TRUE
FinE	FinE_158	1875	354	1904	FALSE	TRUE
FinE	FinE_158	1875	385	1907	FALSE	TRUE
FinE	FinE_158	1875	414	1909	FALSE	TRUE
FinE	FinE_159	1851	231	1870	FALSE	TRUE
FinE	FinE_159	1851	246	1872	FALSE	TRUE
FinE	FinE_159	1851	277	1874	FALSE	TRUE
FinE	FinE_159	1851	305	1876	FALSE	TRUE
FinE	FinE_159	1851	332	1879	FALSE	TRUE
FinE	FinE_159	1851	365	1881	FALSE	TRUE
FinE	FinE_159	1851	403	1885	FALSE	TRUE
FinE	FinE_159	1851	431	1887	FALSE	TRUE
FinE	FinE_159	1851	467	1890	FALSE	TRUE
FinE	FinE_159	1851	500	1893	FALSE	TRUE
FinE	FinE_159	1851	528	1895	FALSE	TRUE
FinE	FinE_160	1874	267	1896	FALSE	TRUE
FinE	FinE_160	1874	284	1898	FALSE	TRUE
FinE	FinE_161	1876	265	1899	FALSE	TRUE
FinE	FinE_161	1876	286	1900	FALSE	TRUE
FinE	FinE_161	1876	301	1902	FALSE	TRUE
FinE	FinE_161	1876	331	1904	FALSE	TRUE
FinE	FinE_161	1876	365	1907	FALSE	TRUE
FinE	FinE_162	1848	380	1880	FALSE	TRUE
FinE	FinE_162	1848	398	1881	FALSE	TRUE
FinE	FinE_162	1848	414	1883	FALSE	TRUE
FinE	FinE_162	1848	436	1884	FALSE	TRUE
FinE	FinE_162	1848	460	1886	FALSE	TRUE
FinE	FinE_163	1882	301	1907	FALSE	TRUE
FinE	FinE_163	1882	322	1909	FALSE	TRUE
FinE	FinE_163	1882	345	1911	FALSE	TRUE
FinE	FinE_163	1882	403	1916	FALSE	TRUE
FinE	FinE_164	1851	254	1872	FALSE	TRUE
FinE	FinE_164	1851	320	1877	FALSE	TRUE
FinE	FinE_164	1851	375	1882	FALSE	TRUE
FinE	FinE_164	1851	396	1884	FALSE	TRUE
FinE	FinE_164	1851	448	1888	FALSE	TRUE
FinE	FinE_165	1882	247	1903	FALSE	TRUE
FinE	FinE_165	1882	310	1908	FALSE	TRUE
FinE	FinE_165	1882	350	1911	FALSE	TRUE
FinE	FinE_165	1882	400	1915	FALSE	TRUE
FinE	FinE_166	1840	236	1859	FALSE	TRUE
FinE	FinE_166	1840	262	1862	FALSE	TRUE
FinE	FinE_166	1840	289	1864	FALSE	TRUE
FinE	FinE_166	1840	320	1866	FALSE	TRUE
FinE	FinE_166	1840	354	1869	FALSE	TRUE
FinE	FinE_166	1840	375	1871	FALSE	TRUE
FinE	FinE_166	1840	395	1873	FALSE	TRUE
FinE	FinE_166	1840	431	1876	FALSE	TRUE
FinE	FinE_166	1840	447	1877	FALSE	TRUE
FinE	FinE_167	1864	256	1885	FALSE	TRUE
FinE	FinE_167	1864	291	1888	FALSE	TRUE
FinE	FinE_167	1864	344	1893	FALSE	TRUE
FinE	FinE_167	1864	380	1896	FALSE	TRUE
FinE	FinE_167	1864	392	1897	FALSE	TRUE
FinE	FinE_168	1873	274	1896	FALSE	TRUE
FinE	FinE_168	1873	294	1897	FALSE	TRUE
FinE	FinE_168	1873	325	1900	FALSE	TRUE
FinE	FinE_168	1873	352	1902	FALSE	TRUE
FinE	FinE_168	1873	392	1905	FALSE	TRUE
FinE	FinE_168	1873	421	1908	FALSE	TRUE
FinE	FinE_168	1873	441	1909	FALSE	TRUE
FinE	FinE_168	1873	483	1913	FALSE	TRUE
FinE	FinE_168	1873	512	1915	FALSE	TRUE
FinE	FinE_169	1841	294	1866	FALSE	TRUE
FinE	FinE_169	1841	310	1867	FALSE	TRUE
FinE	FinE_169	1841	343	1870	FALSE	TRUE
FinE	FinE_169	1841	469	1880	FALSE	TRUE
FinE	FinE_170	1849	275	1872	FALSE	TRUE
FinE	FinE_170	1849	294	1873	FALSE	TRUE
FinE	FinE_170	1849	325	1876	FALSE	TRUE
FinE	FinE_170	1849	350	1878	FALSE	TRUE
FinE	FinE_170	1849	404	1883	FALSE	TRUE
FinE	FinE_170	1849	444	1886	FALSE	TRUE
FinE	FinE_170	1849	474	1888	FALSE	TRUE
FinE	FinE_171	1876	276	1899	FALSE	TRUE
FinE	FinE_171	1876	306	1902	FALSE	TRUE
FinE	FinE_171	1876	340	1904	FALSE	TRUE
FinE	FinE_171	1876	369	1907	FALSE	TRUE
FinE	FinE_171	1876	397	1909	FALSE	TRUE
FinE	FinE_171	1876	454	1914	FALSE	TRUE
FinE	FinE_171	1876	478	1916	FALSE	TRUE
FinE	FinE_171	1876	540	1921	FALSE	TRUE
FinE	FinE_172	1876	258	1897	FALSE	TRUE
FinE	FinE_172	1876	289	1900	FALSE	TRUE
FinE	FinE_172	1876	306	1901	FALSE	TRUE
FinE	FinE_172	1876	332	1903	FALSE	TRUE
FinE	FinE_172	1876	356	1905	FALSE	TRUE
FinE	FinE_173	1867	320	1894	FALSE	TRUE
FinE	FinE_173	1867	342	1896	FALSE	TRUE
FinE	FinE_173	1867	371	1898	FALSE	TRUE
FinE	FinE_173	1867	401	1900	FALSE	TRUE
FinE	FinE_173	1867	457	1905	FALSE	TRUE
FinE	FinE_173	1867	504	1909	FALSE	TRUE
FinE	FinE_174	1864	270	1886	FALSE	TRUE
FinE	FinE_174	1864	310	1889	FALSE	TRUE
FinE	FinE_174	1864	316	1890	FALSE	TRUE
FinE	FinE_174	1864	330	1891	FALSE	TRUE
FinE	FinE_174	1864	353	1893	FALSE	TRUE
FinE	FinE_174	1864	391	1896	FALSE	TRUE
FinE	FinE_174	1864	427	1899	FALSE	TRUE
FinE	FinE_174	1864	463	1902	FALSE	TRUE
FinE	FinE_174	1864	494	1905	FALSE	TRUE
FinE	FinE_175	1825	360	1855	FALSE	TRUE
FinE	FinE_175	1825	382	1857	FALSE	TRUE
FinE	FinE_175	1825	439	1862	FALSE	TRUE
FinE	FinE_176	1862	294	1886	FALSE	TRUE
FinE	FinE_176	1862	349	1891	FALSE	TRUE
FinE	FinE_177	1852	244	1873	FALSE	TRUE
FinE	FinE_178	1850	272	1873	FALSE	TRUE
FinE	FinE_178	1850	292	1874	FALSE	TRUE
FinE	FinE_178	1850	313	1876	FALSE	TRUE
FinE	FinE_178	1850	362	1880	FALSE	TRUE
FinE	FinE_178	1850	396	1883	FALSE	TRUE
FinE	FinE_179	1847	406	1881	FALSE	TRUE
FinE	FinE_179	1847	425	1883	FALSE	TRUE
FinE	FinE_179	1847	446	1885	FALSE	TRUE
FinE	FinE_179	1847	458	1886	FALSE	TRUE
FinE	FinE_179	1847	467	1886	FALSE	TRUE
FinE	FinE_180	1870	318	1897	FALSE	TRUE
FinE	FinE_180	1870	345	1899	FALSE	TRUE
FinE	FinE_181	1857	246	1878	FALSE	TRUE
FinE	FinE_182	1859	367	1890	FALSE	TRUE
FinE	FinE_182	1859	380	1891	FALSE	TRUE
FinE	FinE_182	1859	415	1894	FALSE	TRUE
FinE	FinE_182	1859	454	1897	FALSE	TRUE
FinE	FinE_182	1859	488	1900	FALSE	TRUE
FinE	FinE_182	1859	515	1902	FALSE	TRUE
FinE	FinE_183	1894	287	1918	FALSE	TRUE
FinE	FinE_183	1894	328	1921	FALSE	TRUE
FinE	FinE_184	1875	247	1896	FALSE	TRUE
FinE	FinE_184	1875	271	1898	FALSE	TRUE
FinE	FinE_184	1875	296	1900	FALSE	TRUE
FinE	FinE_184	1875	324	1902	FALSE	TRUE
FinE	FinE_184	1875	354	1905	FALSE	TRUE
FinE	FinE_184	1875	378	1907	FALSE	TRUE
FinE	FinE_184	1875	406	1909	FALSE	TRUE
FinE	FinE_184	1875	450	1913	FALSE	TRUE
FinE	FinE_185	1857	392	1890	FALSE	TRUE
FinE	FinE_186	1897	243	1917	FALSE	TRUE
FinE	FinE_186	1897	262	1919	FALSE	TRUE
FinE	FinE_186	1897	280	1921	FALSE	TRUE
FinE	FinE_186	1897	296	1922	FALSE	TRUE
FinE	FinE_186	1897	309	1923	FALSE	TRUE
FinE	FinE_186	1897	330	1925	FALSE	TRUE
FinE	FinE_186	1897	347	1926	FALSE	TRUE
FinE	FinE_187	1861	355	1891	FALSE	TRUE
FinE	FinE_187	1861	399	1895	FALSE	TRUE
FinE	FinE_187	1861	429	1897	FALSE	TRUE
FinE	FinE_187	1861	454	1899	FALSE	TRUE
FinE	FinE_187	1861	482	1902	FALSE	TRUE
FinE	FinE_187	1861	508	1904	FALSE	TRUE
FinE	FinE_188	1896	403	1929	FALSE	TRUE
FinE	FinE_188	1896	424	1931	FALSE	TRUE
FinE	FinE_188	1896	438	1932	FALSE	TRUE
FinE	FinE_188	1896	451	1933	FALSE	TRUE
FinE	FinE_188	1896	474	1935	FALSE	TRUE
FinE	FinE_188	1896	509	1938	FALSE	TRUE
FinE	FinE_188	1896	522	1939	FALSE	TRUE
FinE	FinE_189	1867	333	1895	FALSE	TRUE
FinE	FinE_189	1867	390	1900	FALSE	TRUE
FinE	FinE_189	1867	426	1903	FALSE	TRUE
FinE	FinE_190	1875	305	1900	FALSE	TRUE
FinE	FinE_190	1875	334	1903	FALSE	TRUE
FinE	FinE_190	1875	356	1905	FALSE	TRUE
FinE	FinE_190	1875	396	1908	FALSE	TRUE
FinE	FinE_191	1886	321	1913	FALSE	TRUE
FinE	FinE_191	1886	370	1917	FALSE	TRUE
FinE	FinE_192	1869	248	1890	FALSE	TRUE
FinE	FinE_192	1869	268	1891	FALSE	TRUE
FinE	FinE_192	1869	336	1897	FALSE	TRUE
FinE	FinE_192	1869	358	1899	FALSE	TRUE
FinE	FinE_192	1869	381	1901	FALSE	TRUE
FinE	FinE_193	1899	284	1923	FALSE	TRUE
FinE	FinE_194	1859	258	1881	FALSE	TRUE
FinE	FinE_194	1859	292	1884	FALSE	TRUE
FinE	FinE_195	1882	258	1903	FALSE	TRUE
FinE	FinE_195	1882	288	1906	FALSE	TRUE
FinE	FinE_195	1882	316	1908	FALSE	TRUE
FinE	FinE_195	1882	357	1911	FALSE	TRUE
FinE	FinE_195	1882	386	1914	FALSE	TRUE
FinE	FinE_195	1882	438	1918	FALSE	TRUE
FinE	FinE_195	1882	485	1922	FALSE	TRUE
FinE	FinE_196	1872	300	1897	FALSE	TRUE
FinE	FinE_196	1872	348	1901	FALSE	TRUE
FinE	FinE_196	1872	366	1902	FALSE	TRUE
FinE	FinE_196	1872	393	1905	FALSE	TRUE
FinE	FinE_196	1872	412	1906	FALSE	TRUE
FinE	FinE_197	1884	240	1904	FALSE	TRUE
FinE	FinE_197	1884	269	1906	FALSE	TRUE
FinE	FinE_197	1884	290	1908	FALSE	TRUE
FinE	FinE_197	1884	366	1914	FALSE	TRUE
FinE	FinE_197	1884	396	1917	FALSE	TRUE
FinE	FinE_197	1884	454	1921	TRUE	TRUE
FinE	FinE_198	1899	262	1921	FALSE	TRUE
FinE	FinE_198	1899	284	1922	FALSE	TRUE
FinE	FinE_198	1899	316	1925	FALSE	TRUE
FinE	FinE_198	1899	337	1927	FALSE	TRUE
FinE	FinE_199	1897	253	1918	FALSE	TRUE
FinE	FinE_199	1897	282	1921	FALSE	TRUE
FinE	FinE_199	1897	315	1923	TRUE	TRUE
FinE	FinE_199	1897	343	1926	FALSE	TRUE
FinE	FinE_199	1897	368	1928	FALSE	TRUE
FinE	FinE_199	1897	392	1930	FALSE	TRUE
FinE	FinE_200	1886	308	1912	FALSE	TRUE
FinE	FinE_200	1886	329	1913	FALSE	TRUE
FinE	FinE_200	1886	355	1916	FALSE	TRUE
FinE	FinE_200	1886	383	1918	FALSE	TRUE
FinE	FinE_201	1886	342	1914	FALSE	TRUE
FinE	FinE_201	1886	360	1916	FALSE	TRUE
FinE	FinE_201	1886	407	1920	TRUE	TRUE
FinE	FinE_202	1744	NA	1771	FALSE	FALSE
FinE	FinE_202	1744	NA	1773	FALSE	FALSE
FinE	FinE_203	1754	NA	1772	FALSE	FALSE
FinE	FinE_203	1754	NA	1774	FALSE	FALSE
FinE	FinE_203	1754	NA	1776	FALSE	FALSE
FinE	FinE_203	1754	NA	1778	FALSE	FALSE
FinE	FinE_203	1754	NA	1784	FALSE	FALSE
FinE	FinE_203	1754	NA	1787	TRUE	FALSE
FinE	FinE_203	1754	NA	1791	FALSE	FALSE
FinE	FinE_204	1778	211	1796	FALSE	TRUE
FinE	FinE_204	1778	245	1798	FALSE	TRUE
FinE	FinE_204	1778	273	1801	FALSE	TRUE
FinE	FinE_204	1778	297	1803	FALSE	TRUE
FinE	FinE_204	1778	330	1806	FALSE	TRUE
FinE	FinE_204	1778	371	1809	FALSE	TRUE
FinE	FinE_204	1778	410	1812	FALSE	TRUE
FinE	FinE_204	1778	446	1815	FALSE	TRUE
FinE	FinE_204	1778	512	1821	FALSE	TRUE
FinE	FinE_205	1798	404	1832	FALSE	TRUE
FinE	FinE_205	1798	468	1837	FALSE	TRUE
FinE	FinE_206	1809	257	1830	FALSE	TRUE
FinE	FinE_206	1809	284	1833	FALSE	TRUE
FinE	FinE_206	1809	305	1834	FALSE	TRUE
FinE	FinE_206	1809	341	1837	FALSE	TRUE
FinE	FinE_206	1809	380	1841	FALSE	TRUE
FinE	FinE_206	1809	401	1842	FALSE	TRUE
FinE	FinE_206	1809	432	1845	FALSE	TRUE
FinE	FinE_206	1809	479	1849	FALSE	TRUE
FinE	FinE_207	1799	NA	1821	FALSE	FALSE
FinE	FinE_207	1799	NA	1824	FALSE	FALSE
FinE	FinE_207	1799	NA	1827	FALSE	FALSE
FinE	FinE_207	1799	NA	1829	FALSE	FALSE
FinE	FinE_207	1799	NA	1834	FALSE	FALSE
FinE	FinE_208	1827	303	1852	FALSE	TRUE
FinE	FinE_208	1827	331	1854	FALSE	TRUE
FinE	FinE_208	1827	389	1859	FALSE	TRUE
FinE	FinE_208	1827	425	1862	FALSE	TRUE
FinE	FinE_208	1827	452	1864	FALSE	TRUE
FinE	FinE_208	1827	506	1869	FALSE	TRUE
FinE	FinE_209	1811	221	1829	FALSE	TRUE
FinE	FinE_209	1811	239	1831	FALSE	TRUE
FinE	FinE_209	1811	272	1834	FALSE	TRUE
FinE	FinE_209	1811	304	1836	FALSE	TRUE
FinE	FinE_209	1811	336	1839	FALSE	TRUE
FinE	FinE_209	1811	366	1841	FALSE	TRUE
FinE	FinE_209	1811	406	1845	FALSE	TRUE
FinE	FinE_209	1811	427	1846	FALSE	TRUE
FinE	FinE_209	1811	515	1854	FALSE	TRUE
FinE	FinE_210	1834	240	1854	FALSE	TRUE
FinE	FinE_210	1834	272	1856	FALSE	TRUE
FinE	FinE_210	1834	312	1860	FALSE	TRUE
FinE	FinE_210	1834	341	1862	FALSE	TRUE
FinE	FinE_210	1834	374	1865	FALSE	TRUE
FinE	FinE_210	1834	409	1868	FALSE	TRUE
FinE	FinE_210	1834	446	1871	FALSE	TRUE
FinE	FinE_210	1834	490	1874	FALSE	TRUE
FinE	FinE_210	1834	502	1875	FALSE	TRUE
FinE	FinE_211	1836	228	1855	FALSE	TRUE
FinE	FinE_212	1859	333	1887	FALSE	TRUE
FinE	FinE_212	1859	423	1894	FALSE	TRUE
FinE	FinE_212	1859	480	1899	FALSE	TRUE
FinE	FinE_213	1862	259	1884	FALSE	TRUE
FinE	FinE_213	1862	287	1886	FALSE	TRUE
FinE	FinE_213	1862	311	1888	FALSE	TRUE
FinE	FinE_213	1862	346	1891	FALSE	TRUE
FinE	FinE_213	1862	421	1897	FALSE	TRUE
FinE	FinE_213	1862	437	1899	FALSE	TRUE
FinE	FinE_213	1862	460	1901	FALSE	TRUE
FinE	FinE_214	1869	232	1888	FALSE	TRUE
FinE	FinE_214	1869	253	1890	FALSE	TRUE
FinE	FinE_214	1869	298	1894	FALSE	TRUE
FinE	FinE_214	1869	354	1898	FALSE	TRUE
FinE	FinE_214	1869	384	1901	FALSE	TRUE
FinE	FinE_214	1869	423	1904	FALSE	TRUE
FinE	FinE_215	1867	259	1889	FALSE	TRUE
FinE	FinE_216	1839	274	1862	TRUE	TRUE
FinE	FinE_216	1839	300	1864	FALSE	TRUE
FinE	FinE_216	1839	320	1866	FALSE	TRUE
FinE	FinE_216	1839	343	1867	FALSE	TRUE
FinE	FinE_216	1839	359	1869	FALSE	TRUE
FinE	FinE_217	1842	354	1871	FALSE	TRUE
FinE	FinE_217	1842	387	1874	FALSE	TRUE
FinE	FinE_217	1842	440	1878	FALSE	TRUE
FinE	FinE_217	1842	466	1880	FALSE	TRUE
FinE	FinE_217	1842	503	1884	FALSE	TRUE
FinE	FinE_218	1864	275	1887	FALSE	TRUE
FinE	FinE_218	1864	311	1890	FALSE	TRUE
FinE	FinE_218	1864	323	1891	FALSE	TRUE
FinE	FinE_218	1864	353	1893	FALSE	TRUE
FinE	FinE_218	1864	388	1896	FALSE	TRUE
FinE	FinE_218	1864	418	1899	FALSE	TRUE
FinE	FinE_218	1864	456	1902	FALSE	TRUE
FinE	FinE_218	1864	482	1904	FALSE	TRUE
FinE	FinE_218	1864	498	1905	FALSE	TRUE
FinE	FinE_218	1864	545	1909	FALSE	TRUE
FinE	FinE_219	1869	416	1903	FALSE	TRUE
FinE	FinE_220	1860	281	1883	FALSE	TRUE
FinE	FinE_220	1860	307	1885	FALSE	TRUE
FinE	FinE_220	1860	341	1888	FALSE	TRUE
FinE	FinE_220	1860	388	1892	FALSE	TRUE
FinE	FinE_220	1860	415	1894	FALSE	TRUE
FinE	FinE_220	1860	513	1902	FALSE	TRUE
FinE	FinE_221	1865	303	1890	FALSE	TRUE
FinE	FinE_221	1865	341	1893	FALSE	TRUE
FinE	FinE_221	1865	363	1895	FALSE	TRUE
FinE	FinE_221	1865	400	1898	FALSE	TRUE
FinE	FinE_222	1868	242	1888	FALSE	TRUE
FinE	FinE_222	1868	260	1889	TRUE	TRUE
FinE	FinE_222	1868	274	1890	FALSE	TRUE
FinE	FinE_222	1868	300	1893	FALSE	TRUE
FinE	FinE_222	1868	325	1895	FALSE	TRUE
FinE	FinE_222	1868	349	1897	FALSE	TRUE
FinE	FinE_222	1868	363	1898	FALSE	TRUE
FinE	FinE_222	1868	389	1900	FALSE	TRUE
FinE	FinE_222	1868	416	1902	FALSE	TRUE
FinE	FinE_222	1868	448	1905	FALSE	TRUE
FinE	FinE_223	1846	NA	1870	FALSE	FALSE
FinE	FinE_223	1846	311	1872	FALSE	FALSE
FinE	FinE_223	1846	382	1878	FALSE	FALSE
FinE	FinE_223	1846	407	1880	FALSE	FALSE
FinE	FinE_223	1846	435	1882	TRUE	FALSE
FinE	FinE_223	1846	502	1888	FALSE	FALSE
FinE	FinE_224	1870	NA	1898	FALSE	FALSE
FinE	FinE_224	1870	NA	1900	FALSE	FALSE
FinE	FinE_224	1870	NA	1903	FALSE	FALSE
FinE	FinE_224	1870	NA	1905	FALSE	FALSE
FinE	FinE_224	1870	NA	1908	FALSE	FALSE
FinE	FinE_224	1870	NA	1912	FALSE	FALSE
FinE	FinE_225	1850	304	1875	FALSE	TRUE
FinE	FinE_225	1850	336	1878	TRUE	TRUE
FinE	FinE_225	1850	400	1883	FALSE	TRUE
FinE	FinE_225	1850	428	1886	FALSE	TRUE
FinE	FinE_225	1850	449	1887	FALSE	TRUE
FinE	FinE_226	1875	234	1895	FALSE	TRUE
FinE	FinE_226	1875	256	1897	FALSE	TRUE
FinE	FinE_226	1875	275	1898	FALSE	TRUE
FinE	FinE_226	1875	302	1900	FALSE	TRUE
FinE	FinE_226	1875	327	1902	FALSE	TRUE
FinE	FinE_226	1875	355	1905	FALSE	TRUE
FinE	FinE_226	1875	400	1909	FALSE	TRUE
FinE	FinE_226	1875	433	1911	FALSE	TRUE
FinE	FinE_227	1839	328	1866	FALSE	TRUE
FinE	FinE_227	1839	373	1870	FALSE	TRUE
FinE	FinE_227	1839	398	1872	FALSE	TRUE
FinE	FinE_227	1839	429	1874	FALSE	TRUE
FinE	FinE_227	1839	470	1878	FALSE	TRUE
FinE	FinE_227	1839	486	1879	FALSE	TRUE
FinE	FinE_227	1839	538	1883	FALSE	TRUE
FinE	FinE_228	1874	276	1897	FALSE	TRUE
FinE	FinE_228	1874	288	1898	FALSE	TRUE
FinE	FinE_228	1874	312	1900	FALSE	TRUE
FinE	FinE_228	1874	334	1902	FALSE	TRUE
FinE	FinE_228	1874	346	1903	FALSE	TRUE
FinE	FinE_228	1874	360	1904	FALSE	TRUE
FinE	FinE_228	1874	390	1907	TRUE	TRUE
FinE	FinE_228	1874	413	1909	FALSE	TRUE
FinE	FinE_229	1861	280	1884	FALSE	TRUE
FinE	FinE_229	1861	325	1888	FALSE	TRUE
FinE	FinE_229	1861	426	1896	FALSE	TRUE
FinE	FinE_230	1840	383	1872	FALSE	TRUE
FinE	FinE_230	1840	400	1874	FALSE	TRUE
FinE	FinE_230	1840	435	1877	FALSE	TRUE
FinE	FinE_230	1840	475	1880	FALSE	TRUE
FinE	FinE_230	1840	524	1884	FALSE	TRUE
FinE	FinE_231	1858	231	1877	FALSE	TRUE
FinE	FinE_231	1858	244	1878	FALSE	TRUE
FinE	FinE_231	1858	265	1880	FALSE	TRUE
FinE	FinE_231	1858	287	1881	FALSE	TRUE
FinE	FinE_231	1858	302	1883	FALSE	TRUE
FinE	FinE_231	1858	331	1885	FALSE	TRUE
FinE	FinE_231	1858	349	1887	FALSE	TRUE
FinE	FinE_231	1858	374	1889	FALSE	TRUE
FinE	FinE_231	1858	393	1890	FALSE	TRUE
FinE	FinE_231	1858	415	1892	FALSE	TRUE
FinE	FinE_231	1858	438	1894	FALSE	TRUE
FinE	FinE_231	1858	459	1896	FALSE	TRUE
FinE	FinE_231	1858	493	1899	FALSE	TRUE
FinE	FinE_231	1858	518	1901	FALSE	TRUE
FinE	FinE_232	1878	300	1903	FALSE	TRUE
FinE	FinE_232	1878	446	1915	FALSE	TRUE
FinE	FinE_233	1854	351	1883	FALSE	TRUE
FinE	FinE_233	1854	364	1884	FALSE	TRUE
FinE	FinE_233	1854	386	1886	FALSE	TRUE
FinE	FinE_233	1854	406	1888	FALSE	TRUE
FinE	FinE_233	1854	428	1890	FALSE	TRUE
FinE	FinE_234	1866	293	1890	FALSE	TRUE
FinE	FinE_234	1866	309	1892	FALSE	TRUE
FinE	FinE_234	1866	337	1894	FALSE	TRUE
FinE	FinE_234	1866	357	1896	FALSE	TRUE
FinE	FinE_234	1866	389	1898	FALSE	TRUE
FinE	FinE_234	1866	407	1900	FALSE	TRUE
FinE	FinE_234	1866	428	1902	FALSE	TRUE
FinE	FinE_234	1866	450	1903	FALSE	TRUE
FinE	FinE_234	1866	480	1906	FALSE	TRUE
FinE	FinE_234	1866	502	1908	FALSE	TRUE
FinE	FinE_234	1866	523	1910	FALSE	TRUE
FinE	FinE_234	1866	567	1913	FALSE	TRUE
FinE	FinE_235	1860	292	1885	FALSE	TRUE
FinE	FinE_235	1860	320	1887	FALSE	TRUE
FinE	FinE_235	1860	339	1889	FALSE	TRUE
FinE	FinE_235	1860	361	1890	FALSE	TRUE
FinE	FinE_235	1860	398	1894	FALSE	TRUE
FinE	FinE_235	1860	430	1896	FALSE	TRUE
FinE	FinE_235	1860	463	1899	FALSE	TRUE
FinE	FinE_235	1860	550	1906	FALSE	TRUE
FinE	FinE_236	1885	391	1917	FALSE	TRUE
FinE	FinE_237	1855	311	1881	FALSE	TRUE
FinE	FinE_237	1855	338	1883	FALSE	TRUE
FinE	FinE_237	1855	366	1886	FALSE	TRUE
FinE	FinE_237	1855	400	1888	FALSE	TRUE
FinE	FinE_237	1855	427	1891	FALSE	TRUE
FinE	FinE_237	1855	459	1893	FALSE	TRUE
FinE	FinE_237	1855	491	1896	FALSE	TRUE
FinE	FinE_238	1881	264	1903	FALSE	TRUE
FinE	FinE_238	1881	294	1905	FALSE	TRUE
FinE	FinE_238	1881	324	1908	FALSE	TRUE
FinE	FinE_239	1893	296	1918	FALSE	TRUE
FinE	FinE_239	1893	320	1920	FALSE	TRUE
FinE	FinE_239	1893	351	1923	FALSE	TRUE
FinE	FinE_240	1886	326	1913	FALSE	TRUE
FinE	FinE_240	1886	397	1919	FALSE	TRUE
FinE	FinE_241	1854	318	1881	FALSE	TRUE
FinE	FinE_241	1854	338	1882	FALSE	TRUE
FinE	FinE_241	1854	369	1885	FALSE	TRUE
FinE	FinE_241	1854	389	1887	FALSE	TRUE
FinE	FinE_241	1854	427	1890	FALSE	TRUE
FinE	FinE_241	1854	450	1892	FALSE	TRUE
FinE	FinE_241	1854	466	1893	FALSE	TRUE
FinE	FinE_241	1854	513	1897	FALSE	TRUE
FinE	FinE_242	1881	322	1908	FALSE	TRUE
FinE	FinE_243	1895	252	1916	TRUE	TRUE
FinE	FinE_243	1895	267	1917	FALSE	TRUE
FinE	FinE_243	1895	281	1918	FALSE	TRUE
FinE	FinE_243	1895	301	1920	FALSE	TRUE
FinE	FinE_243	1895	317	1921	FALSE	TRUE
FinE	FinE_243	1895	341	1923	FALSE	TRUE
FinE	FinE_243	1895	372	1926	FALSE	TRUE
FinE	FinE_243	1895	383	1927	FALSE	TRUE
FinE	FinE_243	1895	402	1928	FALSE	TRUE
FinE	FinE_243	1895	414	1929	FALSE	TRUE
FinE	FinE_243	1895	426	1930	FALSE	TRUE
FinE	FinE_243	1895	439	1931	FALSE	TRUE
FinE	FinE_243	1895	496	1936	FALSE	TRUE
FinE	FinE_244	1898	257	1919	FALSE	TRUE
FinE	FinE_244	1898	286	1922	FALSE	TRUE
FinE	FinE_244	1898	303	1923	FALSE	TRUE
FinE	FinE_244	1898	362	1928	FALSE	TRUE
FinE	FinE_244	1898	415	1932	FALSE	TRUE
FinE	FinE_244	1898	431	1934	TRUE	TRUE
FinE	FinE_244	1898	453	1936	FALSE	TRUE
FinE	FinE_244	1898	483	1938	FALSE	TRUE
FinE	FinE_244	1898	500	1940	FALSE	TRUE
FinE	FinE_245	1887	285	1911	FALSE	TRUE
FinE	FinE_245	1887	314	1913	FALSE	TRUE
FinE	FinE_245	1887	343	1916	FALSE	TRUE
FinE	FinE_245	1887	369	1918	FALSE	TRUE
FinE	FinE_245	1887	401	1921	FALSE	TRUE
FinE	FinE_245	1887	423	1922	FALSE	TRUE
FinE	FinE_245	1887	441	1924	FALSE	TRUE
FinE	FinE_245	1887	526	1931	FALSE	TRUE
FinE	FinE_246	1872	293	1896	FALSE	TRUE
FinE	FinE_246	1872	343	1900	FALSE	TRUE
FinE	FinE_246	1872	387	1904	FALSE	TRUE
FinE	FinE_246	1872	428	1907	FALSE	TRUE
FinE	FinE_246	1872	463	1910	FALSE	TRUE
FinE	FinE_246	1872	478	1911	FALSE	TRUE
FinE	FinE_246	1872	528	1916	FALSE	TRUE
FinE	FinE_247	1882	245	1902	FALSE	TRUE
FinE	FinE_247	1882	272	1905	FALSE	TRUE
FinE	FinE_247	1882	310	1908	FALSE	TRUE
FinE	FinE_248	1886	273	1909	FALSE	TRUE
FinE	FinE_249	1884	302	1909	FALSE	TRUE
FinE	FinE_249	1884	317	1910	FALSE	TRUE
FinE	FinE_249	1884	339	1912	TRUE	TRUE
FinE	FinE_249	1884	391	1916	FALSE	TRUE
FinE	FinE_249	1884	407	1917	FALSE	TRUE
FinE	FinE_249	1884	428	1919	FALSE	TRUE
FinE	FinE_249	1884	461	1922	FALSE	TRUE
FinE	FinE_250	1882	322	1909	FALSE	TRUE
FinE	FinE_250	1882	347	1911	FALSE	TRUE
FinE	FinE_250	1882	372	1913	FALSE	TRUE
FinE	FinE_250	1882	415	1917	FALSE	TRUE
FinE	FinE_250	1882	452	1920	FALSE	TRUE
FinE	FinE_250	1882	536	1927	FALSE	TRUE
FinE	FinE_251	1890	272	1912	FALSE	TRUE
FinE	FinE_251	1890	316	1916	FALSE	TRUE
FinE	FinE_251	1890	329	1917	FALSE	TRUE
FinE	FinE_251	1890	345	1918	FALSE	TRUE
FinE	FinE_252	1899	270	1922	FALSE	TRUE
FinE	FinE_252	1899	318	1926	FALSE	TRUE
FinE	FinE_253	1886	273	1908	FALSE	TRUE
FinE	FinE_253	1886	304	1911	FALSE	TRUE
FinE	FinE_253	1886	356	1915	FALSE	TRUE
FinE	FinE_253	1886	388	1918	FALSE	TRUE
FinE	FinE_253	1886	435	1922	FALSE	TRUE
FinE	FinE_254	1742	356	1771	FALSE	TRUE
FinE	FinE_254	1742	382	1774	FALSE	TRUE
FinE	FinE_254	1742	403	1775	FALSE	TRUE
FinE	FinE_254	1742	447	1779	FALSE	TRUE
FinE	FinE_254	1742	491	1783	FALSE	TRUE
FinE	FinE_255	1771	280	1795	FALSE	TRUE
FinE	FinE_255	1771	315	1798	FALSE	TRUE
FinE	FinE_255	1771	437	1808	FALSE	TRUE
FinE	FinE_255	1771	490	1812	FALSE	TRUE
FinE	FinE_255	1771	524	1815	FALSE	TRUE
FinE	FinE_256	1775	309	1801	FALSE	TRUE
FinE	FinE_256	1775	344	1804	FALSE	TRUE
FinE	FinE_256	1775	382	1807	FALSE	TRUE
FinE	FinE_256	1775	458	1813	FALSE	TRUE
FinE	FinE_256	1775	513	1818	FALSE	TRUE
FinE	FinE_257	1815	308	1841	FALSE	TRUE
FinE	FinE_258	1818	237	1838	FALSE	TRUE
FinE	FinE_258	1818	278	1841	TRUE	TRUE
FinE	FinE_258	1818	322	1845	FALSE	TRUE
FinE	FinE_258	1818	359	1848	FALSE	TRUE
FinE	FinE_258	1818	384	1850	FALSE	TRUE
FinE	FinE_258	1818	429	1854	FALSE	TRUE
FinE	FinE_258	1818	461	1856	FALSE	TRUE
FinE	FinE_258	1818	497	1859	FALSE	TRUE
FinE	FinE_258	1818	522	1862	FALSE	TRUE
FinE	FinE_259	1804	252	1825	FALSE	TRUE
FinE	FinE_259	1804	294	1828	FALSE	TRUE
FinE	FinE_259	1804	342	1832	FALSE	TRUE
FinE	FinE_259	1804	438	1840	FALSE	TRUE
FinE	FinE_259	1804	450	1841	FALSE	TRUE
FinE	FinE_260	1838	242	1858	FALSE	TRUE
FinE	FinE_260	1838	269	1860	FALSE	TRUE
FinE	FinE_260	1838	300	1863	FALSE	TRUE
FinE	FinE_260	1838	336	1866	FALSE	TRUE
FinE	FinE_260	1838	379	1869	FALSE	TRUE
FinE	FinE_260	1838	419	1873	FALSE	TRUE
FinE	FinE_260	1838	459	1876	FALSE	TRUE
FinE	FinE_260	1838	500	1879	FALSE	TRUE
FinE	FinE_261	1850	234	1870	FALSE	TRUE
FinE	FinE_261	1850	256	1871	FALSE	TRUE
FinE	FinE_261	1850	289	1874	FALSE	TRUE
FinE	FinE_261	1850	325	1877	FALSE	TRUE
FinE	FinE_261	1850	360	1880	FALSE	TRUE
FinE	FinE_261	1850	414	1885	FALSE	TRUE
FinE	FinE_262	1845	233	1865	FALSE	TRUE
FinE	FinE_262	1845	255	1867	FALSE	TRUE
FinE	FinE_262	1845	287	1869	FALSE	TRUE
FinE	FinE_262	1845	330	1873	FALSE	TRUE
FinE	FinE_262	1845	354	1875	FALSE	TRUE
FinE	FinE_262	1845	377	1877	FALSE	TRUE
FinE	FinE_262	1845	401	1879	FALSE	TRUE
FinE	FinE_262	1845	435	1882	FALSE	TRUE
FinE	FinE_262	1845	458	1883	FALSE	TRUE
FinE	FinE_262	1845	514	1888	FALSE	TRUE
FinE	FinE_263	1877	221	1895	FALSE	TRUE
FinE	FinE_263	1877	255	1898	FALSE	TRUE
FinE	FinE_263	1877	291	1901	FALSE	TRUE
FinE	FinE_263	1877	312	1903	FALSE	TRUE
FinE	FinE_263	1877	343	1905	FALSE	TRUE
FinE	FinE_263	1877	367	1907	FALSE	TRUE
FinE	FinE_263	1877	400	1910	FALSE	TRUE
FinE	FinE_263	1877	425	1912	FALSE	TRUE
FinE	FinE_263	1877	456	1915	FALSE	TRUE
FinE	FinE_264	1826	411	1860	FALSE	TRUE
FinE	FinE_264	1826	444	1863	FALSE	TRUE
FinE	FinE_264	1826	468	1865	FALSE	TRUE
FinE	FinE_265	1863	261	1885	FALSE	TRUE
FinE	FinE_265	1863	281	1887	FALSE	TRUE
FinE	FinE_265	1863	318	1890	FALSE	TRUE
FinE	FinE_266	1860	277	1883	FALSE	TRUE
FinE	FinE_266	1860	308	1886	FALSE	TRUE
FinE	FinE_266	1860	336	1888	FALSE	TRUE
FinE	FinE_266	1860	373	1891	FALSE	TRUE
FinE	FinE_267	1866	262	1888	FALSE	TRUE
FinE	FinE_267	1866	298	1891	FALSE	TRUE
FinE	FinE_267	1866	338	1894	FALSE	TRUE
FinE	FinE_267	1866	413	1900	FALSE	TRUE
FinE	FinE_267	1866	450	1903	FALSE	TRUE
FinE	FinE_268	1862	274	1885	FALSE	TRUE
FinE	FinE_268	1862	296	1887	FALSE	TRUE
FinE	FinE_268	1862	321	1889	FALSE	TRUE
FinE	FinE_268	1862	369	1893	TRUE	TRUE
FinE	FinE_268	1862	399	1895	FALSE	TRUE
FinE	FinE_268	1862	421	1897	FALSE	TRUE
FinE	FinE_269	1873	253	1894	FALSE	TRUE
FinE	FinE_269	1873	268	1896	FALSE	TRUE
FinE	FinE_269	1873	283	1897	FALSE	TRUE
FinE	FinE_269	1873	303	1899	FALSE	TRUE
FinE	FinE_269	1873	326	1901	FALSE	TRUE
FinE	FinE_269	1873	342	1902	FALSE	TRUE
FinE	FinE_269	1873	361	1903	TRUE	TRUE
FinE	FinE_269	1873	391	1906	FALSE	TRUE
FinE	FinE_269	1873	408	1907	FALSE	TRUE
FinE	FinE_269	1873	428	1909	FALSE	TRUE
FinE	FinE_269	1873	438	1910	FALSE	TRUE
FinE	FinE_270	1867	259	1888	FALSE	TRUE
FinE	FinE_270	1867	285	1890	FALSE	TRUE
FinE	FinE_270	1867	328	1894	FALSE	TRUE
FinE	FinE_270	1867	359	1897	FALSE	TRUE
FinE	FinE_270	1867	416	1901	FALSE	TRUE
FinE	FinE_271	1882	331	1910	FALSE	TRUE
FinE	FinE_271	1882	384	1914	FALSE	TRUE
FinE	FinE_271	1882	443	1919	FALSE	TRUE
FinE	FinE_272	1888	272	1910	FALSE	TRUE
FinE	FinE_272	1888	288	1912	FALSE	TRUE
FinE	FinE_272	1888	301	1913	FALSE	TRUE
FinE	FinE_272	1888	353	1917	FALSE	TRUE
FinE	FinE_272	1888	407	1922	FALSE	TRUE
FinE	FinE_272	1888	475	1927	FALSE	TRUE
FinE	FinE_273	1899	299	1924	FALSE	TRUE
FinE	FinE_273	1899	324	1926	FALSE	TRUE
FinE	FinE_273	1899	343	1928	FALSE	TRUE
FinE	FinE_273	1899	356	1929	FALSE	TRUE
FinE	FinE_273	1899	374	1930	FALSE	TRUE
FinE	FinE_274	1879	231	1898	FALSE	TRUE
FinE	FinE_274	1879	474	1919	TRUE	TRUE
FinE	FinE_275	1751	NA	1772	FALSE	FALSE
FinE	FinE_275	1751	NA	1776	FALSE	FALSE
FinE	FinE_275	1751	NA	1779	FALSE	FALSE
FinE	FinE_275	1751	NA	1785	FALSE	FALSE
FinE	FinE_275	1751	NA	1788	FALSE	FALSE
FinE	FinE_275	1751	NA	1793	FALSE	FALSE
FinE	FinE_275	1751	NA	1794	FALSE	FALSE
FinE	FinE_276	1788	324	1815	FALSE	TRUE
FinE	FinE_276	1788	345	1817	FALSE	TRUE
FinE	FinE_276	1788	388	1820	FALSE	TRUE
FinE	FinE_276	1788	425	1823	FALSE	TRUE
FinE	FinE_276	1788	489	1829	FALSE	TRUE
FinE	FinE_276	1788	525	1832	FALSE	TRUE
FinE	FinE_277	1775	302	1800	FALSE	TRUE
FinE	FinE_277	1775	330	1803	FALSE	TRUE
FinE	FinE_278	1783	298	1808	FALSE	TRUE
FinE	FinE_278	1783	324	1810	FALSE	TRUE
FinE	FinE_278	1783	358	1813	FALSE	TRUE
FinE	FinE_278	1783	371	1814	FALSE	TRUE
FinE	FinE_278	1783	406	1817	FALSE	TRUE
FinE	FinE_278	1783	441	1819	FALSE	TRUE
FinE	FinE_278	1783	463	1821	FALSE	TRUE
FinE	FinE_278	1783	481	1823	FALSE	TRUE
FinE	FinE_279	1808	327	1835	FALSE	TRUE
FinE	FinE_279	1808	354	1837	FALSE	TRUE
FinE	FinE_279	1808	410	1842	FALSE	TRUE
FinE	FinE_279	1808	452	1845	FALSE	TRUE
FinE	FinE_279	1808	489	1848	FALSE	TRUE
FinE	FinE_279	1808	535	1852	FALSE	TRUE
FinE	FinE_280	1809	355	1839	FALSE	TRUE
FinE	FinE_280	1809	405	1843	FALSE	TRUE
FinE	FinE_280	1809	445	1846	FALSE	TRUE
FinE	FinE_280	1809	493	1850	FALSE	TRUE
FinE	FinE_280	1809	526	1853	FALSE	TRUE
FinE	FinE_281	1839	275	1862	FALSE	TRUE
FinE	FinE_281	1839	294	1863	FALSE	TRUE
FinE	FinE_281	1839	323	1866	FALSE	TRUE
FinE	FinE_281	1839	342	1867	FALSE	TRUE
FinE	FinE_281	1839	380	1870	FALSE	TRUE
FinE	FinE_281	1839	415	1873	FALSE	TRUE
FinE	FinE_281	1839	432	1875	FALSE	TRUE
FinE	FinE_281	1839	466	1878	FALSE	TRUE
FinE	FinE_281	1839	485	1879	FALSE	TRUE
FinE	FinE_282	1818	244	1839	FALSE	TRUE
FinE	FinE_282	1818	266	1840	FALSE	TRUE
FinE	FinE_282	1818	294	1843	FALSE	TRUE
FinE	FinE_282	1818	326	1845	FALSE	TRUE
FinE	FinE_282	1818	480	1858	FALSE	TRUE
FinE	FinE_283	1843	383	1875	FALSE	TRUE
FinE	FinE_283	1843	412	1877	FALSE	TRUE
FinE	FinE_283	1843	441	1880	FALSE	TRUE
FinE	FinE_283	1843	488	1883	FALSE	TRUE
FinE	FinE_284	1840	257	1862	FALSE	TRUE
FinE	FinE_284	1840	282	1864	FALSE	TRUE
FinE	FinE_284	1840	327	1868	FALSE	TRUE
FinE	FinE_284	1840	373	1872	FALSE	TRUE
FinE	FinE_284	1840	387	1873	FALSE	TRUE
FinE	FinE_285	1862	460	1900	FALSE	TRUE
FinE	FinE_285	1862	495	1903	FALSE	TRUE
FinE	FinE_285	1862	527	1906	FALSE	TRUE
FinE	FinE_286	1863	288	1887	TRUE	TRUE
FinE	FinE_286	1863	300	1888	FALSE	TRUE
FinE	FinE_286	1863	313	1889	TRUE	TRUE
FinE	FinE_286	1863	324	1890	FALSE	TRUE
FinE	FinE_286	1863	354	1893	FALSE	TRUE
FinE	FinE_286	1863	382	1895	FALSE	TRUE
FinE	FinE_286	1863	407	1897	FALSE	TRUE
FinE	FinE_286	1863	431	1899	FALSE	TRUE
FinE	FinE_286	1863	463	1902	FALSE	TRUE
FinE	FinE_286	1863	494	1904	FALSE	TRUE
FinE	FinE_286	1863	522	1907	FALSE	TRUE
FinE	FinE_287	1870	362	1901	FALSE	TRUE
FinE	FinE_287	1870	393	1903	FALSE	TRUE
FinE	FinE_287	1870	442	1907	FALSE	TRUE
FinE	FinE_287	1870	476	1910	FALSE	TRUE
FinE	FinE_287	1870	490	1911	FALSE	TRUE
FinE	FinE_287	1870	526	1914	FALSE	TRUE
FinE	FinE_288	1852	233	1871	FALSE	TRUE
FinE	FinE_288	1852	301	1877	FALSE	TRUE
FinE	FinE_288	1852	315	1878	FALSE	TRUE
FinE	FinE_288	1852	333	1880	FALSE	TRUE
FinE	FinE_288	1852	359	1882	FALSE	TRUE
FinE	FinE_289	1838	287	1862	FALSE	TRUE
FinE	FinE_289	1838	304	1864	FALSE	TRUE
FinE	FinE_289	1838	328	1866	FALSE	TRUE
FinE	FinE_289	1838	342	1867	FALSE	TRUE
FinE	FinE_289	1838	363	1868	FALSE	TRUE
FinE	FinE_289	1838	388	1871	FALSE	TRUE
FinE	FinE_289	1838	419	1873	FALSE	TRUE
FinE	FinE_289	1838	452	1876	FALSE	TRUE
FinE	FinE_289	1838	522	1882	FALSE	TRUE
FinE	FinE_290	1864	290	1888	FALSE	TRUE
FinE	FinE_290	1864	346	1892	FALSE	TRUE
FinE	FinE_290	1864	358	1893	FALSE	TRUE
FinE	FinE_290	1864	389	1896	FALSE	TRUE
FinE	FinE_290	1864	423	1899	FALSE	TRUE
FinE	FinE_290	1864	457	1902	FALSE	TRUE
FinE	FinE_291	1868	335	1896	FALSE	TRUE
FinE	FinE_291	1868	356	1898	FALSE	TRUE
FinE	FinE_291	1868	378	1900	FALSE	TRUE
FinE	FinE_291	1868	402	1902	FALSE	TRUE
FinE	FinE_291	1868	427	1904	FALSE	TRUE
FinE	FinE_291	1868	455	1906	FALSE	TRUE
FinE	FinE_291	1868	521	1912	FALSE	TRUE
FinE	FinE_292	1841	417	1876	FALSE	TRUE
FinE	FinE_292	1841	528	1885	FALSE	TRUE
FinE	FinE_293	1866	260	1888	FALSE	TRUE
FinE	FinE_294	1888	360	1918	FALSE	TRUE
FinE	FinE_295	1866	306	1892	FALSE	TRUE
FinE	FinE_295	1866	336	1894	FALSE	TRUE
FinE	FinE_295	1866	368	1897	FALSE	TRUE
FinE	FinE_295	1866	400	1900	FALSE	TRUE
FinE	FinE_295	1866	437	1903	FALSE	TRUE
FinE	FinE_295	1866	479	1906	FALSE	TRUE
FinE	FinE_296	1899	295	1924	FALSE	TRUE
FinE	FinE_296	1899	319	1926	FALSE	TRUE
FinE	FinE_297	1877	290	1901	FALSE	TRUE
FinE	FinE_297	1877	324	1904	FALSE	TRUE
FinE	FinE_297	1877	352	1906	FALSE	TRUE
FinE	FinE_297	1877	381	1909	FALSE	TRUE
FinE	FinE_297	1877	444	1914	FALSE	TRUE
FinE	FinE_297	1877	491	1918	FALSE	TRUE
FinE	FinE_297	1877	560	1924	FALSE	TRUE
FinE	FinE_298	1749	NA	1773	FALSE	FALSE
FinE	FinE_298	1749	NA	1777	FALSE	FALSE
FinE	FinE_298	1749	NA	1779	FALSE	FALSE
FinE	FinE_298	1749	NA	1782	FALSE	FALSE
FinE	FinE_298	1749	NA	1783	FALSE	FALSE
FinE	FinE_298	1749	NA	1785	FALSE	FALSE
FinE	FinE_298	1749	NA	1786	FALSE	FALSE
FinE	FinE_298	1749	NA	1788	FALSE	FALSE
FinE	FinE_298	1749	NA	1789	FALSE	FALSE
FinE	FinE_298	1749	NA	1790	FALSE	FALSE
FinE	FinE_298	1749	NA	1795	FALSE	FALSE
FinE	FinE_299	1779	400	1813	FALSE	TRUE
FinE	FinE_299	1779	419	1814	FALSE	TRUE
FinE	FinE_299	1779	457	1818	FALSE	TRUE
FinE	FinE_300	1783	421	1818	FALSE	TRUE
FinE	FinE_300	1783	450	1821	FALSE	TRUE
FinE	FinE_301	1818	272	1841	FALSE	TRUE
FinE	FinE_301	1818	305	1844	FALSE	TRUE
FinE	FinE_301	1818	368	1849	FALSE	TRUE
FinE	FinE_301	1818	403	1852	FALSE	TRUE
FinE	FinE_302	1797	255	1818	FALSE	TRUE
FinE	FinE_302	1797	321	1824	FALSE	TRUE
FinE	FinE_302	1797	359	1827	FALSE	TRUE
FinE	FinE_302	1797	395	1830	FALSE	TRUE
FinE	FinE_302	1797	433	1833	FALSE	TRUE
FinE	FinE_303	1824	233	1843	FALSE	TRUE
FinE	FinE_303	1824	278	1847	FALSE	TRUE
FinE	FinE_303	1824	311	1850	FALSE	TRUE
FinE	FinE_303	1824	340	1852	FALSE	TRUE
FinE	FinE_303	1824	365	1854	FALSE	TRUE
FinE	FinE_303	1824	394	1857	TRUE	TRUE
FinE	FinE_303	1824	425	1859	FALSE	TRUE
FinE	FinE_303	1824	459	1862	FALSE	TRUE
FinE	FinE_303	1824	520	1867	TRUE	TRUE
FinE	FinE_304	1833	447	1870	FALSE	TRUE
FinE	FinE_305	1850	237	1870	FALSE	TRUE
FinE	FinE_305	1850	250	1871	FALSE	TRUE
FinE	FinE_305	1850	285	1874	FALSE	TRUE
FinE	FinE_305	1850	322	1877	FALSE	TRUE
FinE	FinE_305	1850	382	1882	FALSE	TRUE
FinE	FinE_305	1850	465	1889	FALSE	TRUE
FinE	FinE_306	1849	217	1867	FALSE	TRUE
FinE	FinE_306	1849	347	1878	FALSE	TRUE
FinE	FinE_306	1849	375	1880	FALSE	TRUE
FinE	FinE_306	1849	418	1884	FALSE	TRUE
FinE	FinE_307	1850	289	1874	FALSE	TRUE
FinE	FinE_307	1850	325	1877	FALSE	TRUE
FinE	FinE_307	1850	374	1881	FALSE	TRUE
FinE	FinE_308	1852	287	1876	FALSE	TRUE
FinE	FinE_308	1852	349	1881	FALSE	TRUE
FinE	FinE_308	1852	397	1885	FALSE	TRUE
FinE	FinE_308	1852	458	1890	FALSE	TRUE
FinE	FinE_309	1889	238	1909	FALSE	TRUE
FinE	FinE_310	1861	270	1883	FALSE	TRUE
FinE	FinE_310	1861	294	1885	FALSE	TRUE
FinE	FinE_310	1861	321	1887	FALSE	TRUE
FinE	FinE_310	1861	343	1889	FALSE	TRUE
FinE	FinE_310	1861	394	1894	FALSE	TRUE
FinE	FinE_310	1861	436	1897	FALSE	TRUE
FinE	FinE_310	1861	472	1900	FALSE	TRUE
FinE	FinE_311	1852	274	1874	FALSE	TRUE
FinE	FinE_311	1852	354	1881	FALSE	TRUE
FinE	FinE_312	1881	303	1906	FALSE	TRUE
FinE	FinE_312	1881	324	1908	FALSE	TRUE
FinE	FinE_312	1881	354	1911	FALSE	TRUE
FinE	FinE_312	1881	382	1913	FALSE	TRUE
FinE	FinE_312	1881	408	1915	FALSE	TRUE
FinE	FinE_312	1881	434	1917	FALSE	TRUE
FinE	FinE_313	1865	218	1883	FALSE	TRUE
FinE	FinE_313	1865	258	1886	FALSE	TRUE
FinE	FinE_313	1865	355	1894	FALSE	TRUE
FinE	FinE_313	1865	409	1899	FALSE	TRUE
FinE	FinE_314	1886	244	1907	FALSE	TRUE
FinE	FinE_314	1886	360	1916	FALSE	TRUE
FinE	FinE_314	1886	379	1918	FALSE	TRUE
FinE	FinE_314	1886	414	1921	FALSE	TRUE
FinE	FinE_314	1886	466	1925	FALSE	TRUE
FinE	FinE_315	1881	299	1905	FALSE	TRUE
FinE	FinE_316	1888	239	1908	FALSE	TRUE
FinE	FinE_316	1888	275	1911	FALSE	TRUE
FinE	FinE_316	1888	299	1913	FALSE	TRUE
FinE	FinE_316	1888	346	1917	FALSE	TRUE
FinE	FinE_316	1888	456	1926	FALSE	TRUE
FinE	FinE_316	1888	476	1928	FALSE	TRUE
FinE	FinE_317	1757	NA	1773	FALSE	FALSE
FinE	FinE_317	1757	NA	1775	FALSE	FALSE
FinE	FinE_317	1757	NA	1777	FALSE	FALSE
FinE	FinE_317	1757	NA	1781	FALSE	FALSE
FinE	FinE_317	1757	NA	1785	FALSE	FALSE
FinE	FinE_317	1757	NA	1787	FALSE	FALSE
FinE	FinE_317	1757	NA	1791	FALSE	FALSE
FinE	FinE_317	1757	NA	1792	FALSE	FALSE
FinE	FinE_317	1757	NA	1796	FALSE	FALSE
FinE	FinE_318	1777	224	1796	FALSE	TRUE
FinE	FinE_318	1777	247	1798	FALSE	TRUE
FinE	FinE_318	1777	273	1800	FALSE	TRUE
FinE	FinE_318	1777	309	1803	FALSE	TRUE
FinE	FinE_318	1777	330	1805	FALSE	TRUE
FinE	FinE_318	1777	355	1807	FALSE	TRUE
FinE	FinE_318	1777	379	1809	FALSE	TRUE
FinE	FinE_318	1777	397	1810	FALSE	TRUE
FinE	FinE_318	1777	423	1813	FALSE	TRUE
FinE	FinE_318	1777	454	1815	FALSE	TRUE
FinE	FinE_318	1777	533	1822	FALSE	TRUE
FinE	FinE_319	1781	254	1803	FALSE	TRUE
FinE	FinE_319	1781	292	1806	FALSE	TRUE
FinE	FinE_319	1781	328	1809	FALSE	TRUE
FinE	FinE_319	1781	365	1812	FALSE	TRUE
FinE	FinE_319	1781	417	1816	FALSE	TRUE
FinE	FinE_319	1781	469	1820	FALSE	TRUE
FinE	FinE_319	1781	501	1823	FALSE	TRUE
FinE	FinE_320	1796	223	1815	FALSE	TRUE
FinE	FinE_320	1796	249	1817	FALSE	TRUE
FinE	FinE_320	1796	281	1820	FALSE	TRUE
FinE	FinE_320	1796	320	1823	FALSE	TRUE
FinE	FinE_320	1796	382	1828	FALSE	TRUE
FinE	FinE_320	1796	408	1830	FALSE	TRUE
FinE	FinE_321	1796	246	1816	FALSE	TRUE
FinE	FinE_321	1796	309	1822	FALSE	TRUE
FinE	FinE_321	1796	343	1825	FALSE	TRUE
FinE	FinE_321	1796	384	1828	FALSE	TRUE
FinE	FinE_321	1796	421	1831	FALSE	TRUE
FinE	FinE_322	1798	303	1823	FALSE	TRUE
FinE	FinE_322	1798	325	1825	FALSE	TRUE
FinE	FinE_322	1798	443	1835	FALSE	TRUE
FinE	FinE_323	1809	302	1834	FALSE	TRUE
FinE	FinE_323	1809	326	1836	FALSE	TRUE
FinE	FinE_323	1809	348	1838	FALSE	TRUE
FinE	FinE_323	1809	372	1840	FALSE	TRUE
FinE	FinE_323	1809	388	1841	FALSE	TRUE
FinE	FinE_323	1809	420	1844	FALSE	TRUE
FinE	FinE_323	1809	455	1847	FALSE	TRUE
FinE	FinE_323	1809	507	1851	FALSE	TRUE
FinE	FinE_324	1820	376	1851	FALSE	TRUE
FinE	FinE_325	1825	317	1851	FALSE	TRUE
FinE	FinE_325	1825	357	1854	FALSE	TRUE
FinE	FinE_325	1825	428	1860	FALSE	TRUE
FinE	FinE_325	1825	476	1864	FALSE	TRUE
FinE	FinE_325	1825	519	1868	FALSE	TRUE
FinE	FinE_326	1831	384	1863	FALSE	TRUE
FinE	FinE_326	1831	427	1867	FALSE	TRUE
FinE	FinE_327	1825	332	1853	FALSE	TRUE
FinE	FinE_327	1825	357	1855	TRUE	TRUE
FinE	FinE_328	1800	299	1825	FALSE	TRUE
FinE	FinE_328	1800	468	1839	FALSE	TRUE
FinE	FinE_329	1812	357	1842	FALSE	TRUE
FinE	FinE_329	1812	419	1847	FALSE	TRUE
FinE	FinE_329	1812	459	1851	FALSE	TRUE
FinE	FinE_330	1842	228	1861	FALSE	TRUE
FinE	FinE_330	1842	253	1863	FALSE	TRUE
FinE	FinE_331	1841	283	1865	FALSE	TRUE
FinE	FinE_331	1841	322	1868	FALSE	TRUE
FinE	FinE_331	1841	357	1871	FALSE	TRUE
FinE	FinE_332	1844	326	1871	FALSE	TRUE
FinE	FinE_332	1844	361	1874	FALSE	TRUE
FinE	FinE_332	1844	386	1876	FALSE	TRUE
FinE	FinE_332	1844	420	1879	TRUE	TRUE
FinE	FinE_333	1832	350	1861	FALSE	TRUE
FinE	FinE_333	1832	384	1864	FALSE	TRUE
FinE	FinE_333	1832	424	1867	FALSE	TRUE
FinE	FinE_334	1832	276	1855	FALSE	TRUE
FinE	FinE_334	1832	300	1857	FALSE	TRUE
FinE	FinE_334	1832	359	1862	FALSE	TRUE
FinE	FinE_334	1832	385	1864	FALSE	TRUE
FinE	FinE_334	1832	404	1866	FALSE	TRUE
FinE	FinE_334	1832	457	1870	FALSE	TRUE
FinE	FinE_335	1863	278	1886	FALSE	TRUE
FinE	FinE_335	1863	299	1888	FALSE	TRUE
FinE	FinE_335	1863	324	1890	FALSE	TRUE
FinE	FinE_335	1863	348	1892	FALSE	TRUE
FinE	FinE_335	1863	371	1894	FALSE	TRUE
FinE	FinE_335	1863	454	1901	FALSE	TRUE
FinE	FinE_335	1863	526	1907	FALSE	TRUE
FinE	FinE_336	1871	311	1897	FALSE	TRUE
FinE	FinE_336	1871	332	1899	FALSE	TRUE
FinE	FinE_336	1871	352	1900	FALSE	TRUE
FinE	FinE_336	1871	383	1903	FALSE	TRUE
FinE	FinE_336	1871	422	1906	FALSE	TRUE
FinE	FinE_336	1871	479	1911	FALSE	TRUE
FinE	FinE_336	1871	512	1914	FALSE	TRUE
FinE	FinE_337	1879	328	1906	FALSE	TRUE
FinE	FinE_337	1879	354	1908	FALSE	TRUE
FinE	FinE_337	1879	376	1910	FALSE	TRUE
FinE	FinE_337	1879	395	1912	FALSE	TRUE
FinE	FinE_337	1879	416	1913	FALSE	TRUE
FinE	FinE_337	1879	431	1915	FALSE	TRUE
FinE	FinE_337	1879	454	1917	FALSE	TRUE
FinE	FinE_337	1879	474	1918	FALSE	TRUE
FinE	FinE_338	1854	262	1876	FALSE	TRUE
FinE	FinE_338	1854	300	1879	FALSE	TRUE
FinE	FinE_338	1854	346	1883	FALSE	TRUE
FinE	FinE_338	1854	437	1890	FALSE	TRUE
FinE	FinE_338	1854	482	1894	FALSE	TRUE
FinE	FinE_339	1858	276	1881	FALSE	TRUE
FinE	FinE_339	1858	293	1883	FALSE	TRUE
FinE	FinE_339	1858	326	1885	TRUE	TRUE
FinE	FinE_339	1858	346	1887	TRUE	TRUE
FinE	FinE_339	1858	367	1889	FALSE	TRUE
FinE	FinE_339	1858	399	1891	FALSE	TRUE
FinE	FinE_339	1858	437	1895	FALSE	TRUE
FinE	FinE_339	1858	470	1897	FALSE	TRUE
FinE	FinE_340	1871	281	1894	FALSE	TRUE
FinE	FinE_340	1871	309	1897	FALSE	TRUE
FinE	FinE_340	1871	330	1899	FALSE	TRUE
FinE	FinE_340	1871	357	1901	TRUE	TRUE
FinE	FinE_340	1871	368	1902	FALSE	TRUE
FinE	FinE_340	1871	412	1905	FALSE	TRUE
FinE	FinE_340	1871	440	1908	FALSE	TRUE
FinE	FinE_341	1890	395	1923	FALSE	TRUE
FinE	FinE_342	1872	294	1896	FALSE	TRUE
FinE	FinE_342	1872	312	1898	FALSE	TRUE
FinE	FinE_342	1872	327	1899	FALSE	TRUE
FinE	FinE_342	1872	344	1900	FALSE	TRUE
FinE	FinE_342	1872	373	1903	FALSE	TRUE
FinE	FinE_342	1872	397	1905	FALSE	TRUE
FinE	FinE_342	1872	493	1913	FALSE	TRUE
FinE	FinE_343	1882	340	1910	FALSE	TRUE
FinE	FinE_343	1882	431	1918	FALSE	TRUE
FinE	FinE_344	1748	NA	1771	FALSE	FALSE
FinE	FinE_344	1748	NA	1774	FALSE	FALSE
FinE	FinE_344	1748	NA	1776	FALSE	FALSE
FinE	FinE_344	1748	NA	1777	FALSE	FALSE
FinE	FinE_344	1748	NA	1780	FALSE	FALSE
FinE	FinE_344	1748	NA	1782	FALSE	FALSE
FinE	FinE_344	1748	NA	1784	FALSE	FALSE
FinE	FinE_344	1748	NA	1787	FALSE	FALSE
FinE	FinE_344	1748	NA	1789	FALSE	FALSE
FinE	FinE_344	1748	NA	1792	FALSE	FALSE
FinE	FinE_344	1748	NA	1795	FALSE	FALSE
FinE	FinE_345	1780	242	1800	FALSE	TRUE
FinE	FinE_345	1780	287	1803	FALSE	TRUE
FinE	FinE_345	1780	316	1806	FALSE	TRUE
FinE	FinE_345	1780	345	1808	FALSE	TRUE
FinE	FinE_345	1780	372	1811	FALSE	TRUE
FinE	FinE_345	1780	396	1813	FALSE	TRUE
FinE	FinE_345	1780	419	1814	FALSE	TRUE
FinE	FinE_345	1780	445	1817	FALSE	TRUE
FinE	FinE_345	1780	466	1818	FALSE	TRUE
FinE	FinE_345	1780	494	1821	FALSE	TRUE
FinE	FinE_345	1780	523	1823	FALSE	TRUE
FinE	FinE_346	1782	226	1801	FALSE	TRUE
FinE	FinE_346	1782	243	1802	FALSE	TRUE
FinE	FinE_346	1782	265	1804	FALSE	TRUE
FinE	FinE_346	1782	293	1806	FALSE	TRUE
FinE	FinE_346	1782	305	1807	FALSE	TRUE
FinE	FinE_346	1782	328	1809	FALSE	TRUE
FinE	FinE_346	1782	358	1812	FALSE	TRUE
FinE	FinE_346	1782	371	1813	FALSE	TRUE
FinE	FinE_346	1782	399	1815	FALSE	TRUE
FinE	FinE_346	1782	413	1816	FALSE	TRUE
FinE	FinE_346	1782	432	1818	FALSE	TRUE
FinE	FinE_346	1782	444	1819	FALSE	TRUE
FinE	FinE_346	1782	456	1820	FALSE	TRUE
FinE	FinE_346	1782	485	1822	FALSE	TRUE
FinE	FinE_346	1782	506	1824	FALSE	TRUE
FinE	FinE_346	1782	518	1825	FALSE	TRUE
FinE	FinE_346	1782	559	1828	FALSE	TRUE
FinE	FinE_347	1808	212	1826	FALSE	TRUE
FinE	FinE_347	1808	227	1827	FALSE	TRUE
FinE	FinE_347	1808	243	1829	FALSE	TRUE
FinE	FinE_347	1808	263	1830	FALSE	TRUE
FinE	FinE_347	1808	285	1832	FALSE	TRUE
FinE	FinE_347	1808	306	1834	FALSE	TRUE
FinE	FinE_347	1808	331	1836	FALSE	TRUE
FinE	FinE_347	1808	353	1838	FALSE	TRUE
FinE	FinE_347	1808	379	1840	FALSE	TRUE
FinE	FinE_347	1808	402	1842	FALSE	TRUE
FinE	FinE_347	1808	429	1844	FALSE	TRUE
FinE	FinE_347	1808	461	1847	FALSE	TRUE
FinE	FinE_347	1808	498	1850	FALSE	TRUE
FinE	FinE_348	1802	277	1825	FALSE	TRUE
FinE	FinE_348	1802	291	1826	FALSE	TRUE
FinE	FinE_348	1802	313	1828	FALSE	TRUE
FinE	FinE_348	1802	332	1829	FALSE	TRUE
FinE	FinE_349	1816	225	1835	FALSE	TRUE
FinE	FinE_349	1816	250	1837	FALSE	TRUE
FinE	FinE_349	1816	272	1839	FALSE	TRUE
FinE	FinE_349	1816	297	1841	FALSE	TRUE
FinE	FinE_349	1816	326	1843	FALSE	TRUE
FinE	FinE_349	1816	345	1845	FALSE	TRUE
FinE	FinE_349	1816	358	1846	FALSE	TRUE
FinE	FinE_349	1816	400	1849	FALSE	TRUE
FinE	FinE_349	1816	462	1854	FALSE	TRUE
FinE	FinE_350	1835	253	1856	FALSE	TRUE
FinE	FinE_350	1835	290	1859	FALSE	TRUE
FinE	FinE_350	1835	326	1862	FALSE	TRUE
FinE	FinE_350	1835	356	1864	FALSE	TRUE
FinE	FinE_350	1835	388	1867	FALSE	TRUE
FinE	FinE_350	1835	420	1870	FALSE	TRUE
FinE	FinE_350	1835	448	1872	FALSE	TRUE
FinE	FinE_350	1835	484	1875	FALSE	TRUE
FinE	FinE_350	1835	524	1878	FALSE	TRUE
FinE	FinE_351	1813	279	1836	FALSE	TRUE
FinE	FinE_351	1813	309	1839	FALSE	TRUE
FinE	FinE_351	1813	378	1844	FALSE	TRUE
FinE	FinE_351	1813	409	1847	FALSE	TRUE
FinE	FinE_351	1813	435	1849	FALSE	TRUE
FinE	FinE_351	1813	473	1852	FALSE	TRUE
FinE	FinE_352	1839	276	1862	FALSE	TRUE
FinE	FinE_352	1839	307	1864	FALSE	TRUE
FinE	FinE_352	1839	344	1867	FALSE	TRUE
FinE	FinE_352	1839	382	1870	FALSE	TRUE
FinE	FinE_352	1839	426	1874	FALSE	TRUE
FinE	FinE_353	1856	248	1876	FALSE	TRUE
FinE	FinE_354	1862	281	1885	FALSE	TRUE
FinE	FinE_354	1862	312	1888	FALSE	TRUE
FinE	FinE_354	1862	373	1893	FALSE	TRUE
FinE	FinE_354	1862	444	1899	FALSE	TRUE
FinE	FinE_355	1851	352	1880	FALSE	TRUE
FinE	FinE_355	1851	404	1884	FALSE	TRUE
FinE	FinE_355	1851	433	1887	FALSE	TRUE
FinE	FinE_355	1851	487	1891	TRUE	TRUE
FinE	FinE_356	1895	311	1921	TRUE	TRUE
FinE	FinE_357	1896	335	1924	FALSE	TRUE
FinE	FinE_357	1896	351	1925	FALSE	TRUE
FinE	FinE_357	1896	365	1927	FALSE	TRUE
FinE	FinE_357	1896	383	1928	FALSE	TRUE
FinE	FinE_357	1896	417	1931	FALSE	TRUE
FinE	FinE_357	1896	452	1934	FALSE	TRUE
FinE	FinE_358	1749	NA	1771	FALSE	FALSE
FinE	FinE_358	1749	NA	1774	FALSE	FALSE
FinE	FinE_358	1749	NA	1777	FALSE	FALSE
FinE	FinE_358	1749	NA	1780	FALSE	FALSE
FinE	FinE_358	1749	NA	1784	FALSE	FALSE
FinE	FinE_359	1774	316	1801	FALSE	TRUE
FinE	FinE_360	1750	NA	1771	FALSE	FALSE
FinE	FinE_360	1750	NA	1773	FALSE	FALSE
FinE	FinE_360	1750	NA	1774	FALSE	FALSE
FinE	FinE_360	1750	NA	1780	FALSE	FALSE
FinE	FinE_360	1750	NA	1783	FALSE	FALSE
FinE	FinE_361	1744	NA	1774	FALSE	FALSE
FinE	FinE_361	1744	NA	1777	FALSE	FALSE
FinE	FinE_361	1744	NA	1780	FALSE	FALSE
FinE	FinE_361	1744	NA	1784	FALSE	FALSE
FinE	FinE_361	1744	NA	1788	FALSE	FALSE
FinE	FinE_361	1744	NA	1792	FALSE	FALSE
FinE	FinE_362	1777	259	1799	FALSE	TRUE
FinE	FinE_362	1777	289	1801	FALSE	TRUE
FinE	FinE_363	1784	332	1812	FALSE	TRUE
FinE	FinE_363	1784	351	1813	FALSE	TRUE
FinE	FinE_363	1784	388	1816	FALSE	TRUE
FinE	FinE_363	1784	422	1819	FALSE	TRUE
FinE	FinE_363	1784	457	1822	FALSE	TRUE
FinE	FinE_364	1813	314	1839	FALSE	TRUE
FinE	FinE_364	1813	344	1842	FALSE	TRUE
FinE	FinE_364	1813	377	1845	FALSE	TRUE
FinE	FinE_364	1813	402	1847	FALSE	TRUE
FinE	FinE_364	1813	430	1849	FALSE	TRUE
FinE	FinE_365	1787	310	1813	FALSE	TRUE
FinE	FinE_365	1787	344	1815	FALSE	TRUE
FinE	FinE_366	1795	327	1823	FALSE	TRUE
FinE	FinE_366	1795	385	1828	FALSE	TRUE
FinE	FinE_367	1823	214	1841	FALSE	TRUE
FinE	FinE_367	1823	270	1845	FALSE	TRUE
FinE	FinE_367	1823	317	1849	TRUE	TRUE
FinE	FinE_367	1823	363	1853	FALSE	TRUE
FinE	FinE_368	1828	319	1854	FALSE	TRUE
FinE	FinE_368	1828	358	1857	FALSE	TRUE
FinE	FinE_368	1828	432	1864	FALSE	TRUE
FinE	FinE_368	1828	462	1866	FALSE	TRUE
FinE	FinE_368	1828	501	1869	FALSE	TRUE
FinE	FinE_368	1828	528	1872	FALSE	TRUE
FinE	FinE_369	1842	253	1863	FALSE	TRUE
FinE	FinE_369	1842	266	1864	FALSE	TRUE
FinE	FinE_369	1842	294	1866	TRUE	TRUE
FinE	FinE_369	1842	310	1868	FALSE	TRUE
FinE	FinE_369	1842	326	1869	FALSE	TRUE
FinE	FinE_369	1842	358	1872	FALSE	TRUE
FinE	FinE_369	1842	385	1874	FALSE	TRUE
FinE	FinE_369	1842	406	1876	FALSE	TRUE
FinE	FinE_369	1842	435	1878	FALSE	TRUE
FinE	FinE_370	1845	435	1881	FALSE	TRUE
FinE	FinE_370	1845	463	1883	FALSE	TRUE
FinE	FinE_370	1845	480	1885	FALSE	TRUE
FinE	FinE_370	1845	503	1886	FALSE	TRUE
FinE	FinE_370	1845	526	1888	FALSE	TRUE
[truncated: 114,083 more rows]
